# Supplementary material for: catena-Poly[[tetra­kis(hexa­methyl­phospho­ramide-κO)bis­(nitrato-κ2 O,O′)lanthanum(III)] [silver(I)-di-μ2-sulfido-tungstate(VI)-di-μ2-sulfido]]
Source: Acta Crystallogr Sect E Struct Rep Online. 2008 Jan 23;64(Pt 2):m399–400. doi: 10.1107/S1600536807066597 (PMC2960413; doi:10.1107/S1600536807066597)
Supplement: Supplementary file 2 [file e-64-0m399-Isup2.hkl]

# 
# h,k,l, Fc-squared, Fo-squared, sigma(Fo-squared) and status flag 
# 
data_I
_shelx_title '  _z940(2)' 
_shelx_refln_list_code          4 
_shelx_F_calc_maximum      790.46 
_exptl_crystal_F_000      2784.00 
_reflns_d_resolution_high  0.8300 
 
loop_ 
 _symmetry_equiv_pos_as_xyz 
 'x, y, z' 
 '-x, y+1/2, -z+1/2' 
 '-x, -y, -z' 
 'x, -y-1/2, z-1/2' 
 
_cell_length_a    15.8832 
_cell_length_b    30.0703 
_cell_length_c    11.5283 
_cell_angle_alpha  90.000 
_cell_angle_beta   90.502 
_cell_angle_gamma  90.000 
 
_shelx_F_squared_multiplier     1.000 
 
loop_ 
 _refln_index_h 
 _refln_index_k 
 _refln_index_l 
 _refln_F_squared_calc 
 _refln_F_squared_meas 
 _refln_F_squared_sigma 
 _refln_observed_status 
   3   0   0    31383.01    37138.64    527.80 o 
   4   0   0   624825.19   520557.94   1822.93 o 
   5   0   0    27371.71    29286.80    548.55 o 
   6   0   0    46996.38    48664.08    721.74 o 
   7   0   0    56716.47    56564.51    869.26 o 
   8   0   0     1879.72     2797.70    215.29 o 
   9   0   0    26936.75    32366.34    787.35 o 
  10   0   0    13890.28    15186.99    384.81 o 
  11   0   0     4005.98     4438.60    365.75 o 
  12   0   0    11465.39    12613.14    375.78 o 
  13   0   0    11679.06    13886.61    801.39 o 
  14   0   0     3300.25     2633.74    186.21 o 
  15   0   0     6430.29     6559.04    384.65 o 
  16   0   0     5529.03     5184.74    302.15 o 
  17   0   0    13314.07    12580.61   1436.69 o 
  18   0   0      562.80      305.43    168.03 o 
  19   0   0     6325.27     5956.54    407.81 o 
   3   1   0    34365.60    32723.70    362.42 o 
   4   1   0   132501.25   133023.08    899.14 o 
   5   1   0      615.50      794.58     67.35 o 
   6   1   0   111361.26   113484.45    802.43 o 
   7   1   0     8636.77     8733.32    201.30 o 
   8   1   0   155368.41   153202.73   1543.56 o 
   9   1   0    51672.88    53700.11    809.59 o 
  10   1   0    56221.79    61949.95    822.43 o 
  11   1   0    19790.21    20535.31    417.88 o 
  12   1   0     6207.15     6158.43    160.16 o 
  13   1   0    23366.24    24936.31    521.77 o 
  14   1   0     3169.58     3051.05    147.38 o 
  15   1   0     4970.18     5292.75    200.51 o 
  16   1   0      531.27      556.67     71.13 o 
  17   1   0     3884.65     3799.21    387.12 o 
  18   1   0      330.71      242.65     83.46 o 
  19   1   0      137.26      279.94     76.78 o 
   3   2   0   240478.16   225028.56    878.85 o 
   4   2   0    15882.60    15881.96    206.83 o 
   5   2   0   183296.25   173690.27   1162.65 o 
   6   2   0      102.18      195.62     48.52 o 
   7   2   0   199520.06   199104.27   1969.07 o 
   8   2   0    10177.99    10632.70    264.90 o 
   9   2   0    86487.24    88183.13   1011.04 o 
  10   2   0    35979.01    37721.32    530.76 o 
  11   2   0    19435.95    18130.72    372.11 o 
  12   2   0    15982.23    15666.82    308.95 o 
  13   2   0     4076.60     4096.76    176.20 o 
  14   2   0    13025.24    13053.92    330.60 o 
  15   2   0        1.27      180.22     48.90 o 
  16   2   0     5036.91     4455.32    280.94 o 
  17   2   0      398.84      497.20     84.09 o 
  18   2   0     1176.45     1088.25    139.26 o 
  19   2   0      619.41      536.48    145.35 o 
   2   3   0    73189.21    67394.73    494.52 o 
   3   3   0   226249.97   225866.58   3349.80 o 
   4   3   0    22188.55    18979.68    406.63 o 
   5   3   0    92129.80    97222.66    739.37 o 
   6   3   0    71149.89    66543.80    592.27 o 
   7   3   0    12972.15    14439.63    256.37 o 
   8   3   0    44542.18    45122.97    555.82 o 
   9   3   0       45.83      322.09     56.80 o 
  10   3   0     6124.65     5876.95    193.41 o 
  11   3   0    13767.68    14167.14    309.20 o 
  12   3   0     1185.28     1406.87     98.59 o 
  13   3   0      712.59      896.29     81.37 o 
  14   3   0     9588.35    10164.77    315.80 o 
  15   3   0     3772.47     3898.39    175.25 o 
  16   3   0     7972.25     8604.30    497.23 o 
  17   3   0     1757.94     1343.31    190.24 o 
  18   3   0     9045.20     9946.85    672.64 o 
  19   3   0      162.00      333.69     82.92 o 
   2   4   0   183238.44   170175.97   1108.42 o 
   3   4   0    29886.41    28527.67    583.54 o 
   4   4   0      212.38      380.71     42.59 o 
   5   4   0    50236.90    47725.70    583.95 o 
   6   4   0      290.67      396.59     45.92 o 
   7   4   0    64906.67    64599.90    701.51 o 
   8   4   0    43802.25    47020.45    553.63 o 
   9   4   0    64049.21    63896.41    774.62 o 
  10   4   0    31178.21    32952.59    547.19 o 
  11   4   0     9614.94     9136.73    195.53 o 
  12   4   0    17531.90    18176.30    428.87 o 
  13   4   0     7475.26     7350.10    212.57 o 
  14   4   0     8557.93     8624.29    230.47 o 
  15   4   0        1.09      180.65     49.94 o 
  16   4   0     3112.40     3066.09    284.98 o 
  17   4   0      126.82      267.69     86.41 o 
  18   4   0      931.47      995.54    147.54 o 
  19   4   0      313.08      418.85     84.42 o 
   1   5   0   235374.63   213745.45   1934.79 o 
   2   5   0    13847.41    17071.63    220.76 o 
   3   5   0    43796.38    37649.80    407.59 o 
   4   5   0    73476.31    73818.66    595.06 o 
   5   5   0    21029.59    21984.68    332.62 o 
   7   5   0     6847.03     6893.38    138.15 o 
   8   5   0    61210.32    65438.94    740.38 o 
   9   5   0    11418.35    10894.97    253.75 o 
  10   5   0    18136.86    19906.09    376.09 o 
  11   5   0    28158.59    29133.86    562.73 o 
  12   5   0    11177.23    12058.92    273.12 o 
  13   5   0     5885.64     5910.53    214.79 o 
  14   5   0      254.92      305.34     49.80 o 
  15   5   0     6931.37     6476.03    248.97 o 
  16   5   0       42.15      197.36     47.37 o 
  17   5   0      618.28      501.02     90.10 o 
  18   5   0      550.47      424.60     68.00 o 
   0   6   0   193222.64   147578.09   2795.87 o 
   1   6   0    34138.30    33013.75    368.31 o 
   2   6   0   110066.41   111715.20    763.03 o 
   3   6   0     9369.79     9972.89    178.59 o 
   4   6   0    14741.17    14581.32    267.68 o 
   5   6   0    39656.57    36676.17    410.78 o 
   6   6   0    54055.11    51703.95    561.78 o 
   7   6   0     6683.19     4500.61    157.37 o 
   8   6   0     1871.17     2381.47     94.37 o 
   9   6   0     6055.33     4753.70    123.62 o 
  10   6   0     1412.13     1874.21     84.76 o 
  11   6   0        3.06      169.61     58.29 o 
  12   6   0     1820.18     2131.47    112.57 o 
  13   6   0     6169.85     6794.71    276.65 o 
  14   6   0       58.57       71.82     45.59 o 
  15   6   0     3216.84     3095.90    189.18 o 
  16   6   0     1208.98     1124.69    120.68 o 
  17   6   0     6701.50     6921.83    291.67 o 
  18   6   0      105.85      162.99     79.80 o 
   1   7   0    18821.98    16978.01    228.17 o 
   2   7   0    13600.37    13035.87    225.10 o 
   3   7   0    17284.01    18260.67    239.24 o 
   4   7   0    30847.28    30928.85    339.98 o 
   5   7   0      733.43     1164.61     51.95 o 
   6   7   0    35099.31    37833.57    530.10 o 
   7   7   0     2383.80     2780.65     99.13 o 
   8   7   0    46383.88    50591.68    645.48 o 
   9   7   0    12552.56    11575.23    238.78 o 
  10   7   0     7647.15     9040.67    208.74 o 
  11   7   0     4927.87     4518.44    155.06 o 
  12   7   0     1736.50     1838.35    105.15 o 
  13   7   0    10230.76     9838.05    331.11 o 
  14   7   0      474.26      243.08     58.15 o 
  15   7   0     3748.51     2963.61    188.47 o 
  16   7   0        1.04      148.88     55.51 o 
  17   7   0      562.31      361.11     66.52 o 
  18   7   0        3.97       27.26    116.28 o 
   0   8   0    14144.34    14466.92    409.20 o 
   1   8   0     1116.74     1142.07     72.23 o 
   2   8   0    20260.71    17865.23    219.29 o 
   3   8   0    13729.60    11020.77    213.25 o 
   4   8   0     3600.08     3417.51     80.73 o 
   5   8   0    20063.99    19920.74    295.36 o 
   6   8   0     3915.45     3143.25     99.63 o 
   7   8   0    28235.10    27337.04    469.88 o 
   8   8   0     3497.93     3901.31    104.53 o 
   9   8   0     8059.95     8667.06    187.50 o 
  10   8   0    12042.72    13789.13    286.43 o 
  11   8   0     5234.02     4782.62    146.95 o 
  12   8   0     3507.56     3691.08    144.84 o 
  13   8   0     1327.69     1450.85    120.20 o 
  14   8   0     4917.49     5317.80    194.91 o 
  15   8   0      157.04      140.13     55.22 o 
  16   8   0     1197.61      935.62    145.30 o 
  17   8   0       51.43      267.70     62.34 o 
  18   8   0       81.45       60.85    116.07 o 
   1   9   0    21981.02    23430.40    319.14 o 
   2   9   0     1793.67     1517.42     63.24 o 
   3   9   0    29438.19    24391.00    299.91 o 
   4   9   0     6193.74     6881.02    115.64 o 
   5   9   0    19185.49    19064.77    275.15 o 
   6   9   0     2081.71     1754.05     74.50 o 
   7   9   0     8945.96    10200.86    192.25 o 
   8   9   0     7855.44     7225.56    182.37 o 
   9   9   0     1977.38     1728.63     99.07 o 
  10   9   0        3.39      129.20     41.94 o 
  11   9   0      167.92      159.41     44.06 o 
  12   9   0     4215.79     4299.29    168.18 o 
  13   9   0       26.71      124.71     65.57 o 
  14   9   0     2405.41     2287.99    138.76 o 
  15   9   0       93.35      182.34     58.01 o 
  16   9   0     4220.19     3777.31    273.12 o 
  17   9   0      120.27      231.94     77.62 o 
  18   9   0     2156.74     2384.36    254.78 o 
   0  10   0     6073.18     5552.44    164.99 o 
   1  10   0      621.01      728.80     76.58 o 
   2  10   0     1670.86     1322.30     64.07 o 
   3  10   0    22235.08    22762.84    291.37 o 
   4  10   0      720.90      685.73     44.52 o 
   5  10   0    16370.61    15010.96    233.71 o 
   6  10   0     9121.59    10407.78    209.20 o 
   7  10   0    31807.50    31152.08    531.02 o 
   8  10   0     1427.21     1005.57     55.52 o 
   9  10   0     5954.24     6190.59    139.59 o 
  10  10   0     8986.20     9485.98    171.96 o 
  11  10   0     2754.23     2353.18    112.29 o 
  12  10   0     1585.51     1134.21    104.37 o 
  13  10   0     2455.57     2392.62    131.21 o 
  14  10   0     3593.57     3448.71    184.55 o 
  15  10   0       94.99       48.79     45.45 o 
  16  10   0       49.34      230.68     59.03 o 
  17  10   0      363.12      547.13    117.60 o 
  18  10   0       33.50       93.14    116.50 o 
   1  11   0       88.68      410.39     60.58 o 
   2  11   0     2145.91     2002.10     91.13 o 
   3  11   0       20.88      149.25     40.38 o 
   4  11   0    13953.91    13390.65    231.88 o 
   5  11   0      151.85      247.14     26.28 o 
   6  11   0    15883.82    15944.40    212.87 o 
   7  11   0      407.49      529.12     67.16 o 
   8  11   0      188.82      129.62     35.52 o 
   9  11   0     2430.23     2846.11    101.79 o 
  10  11   0     1269.12     1218.74     82.07 o 
  11  11   0     1257.66     1502.89    102.62 o 
  12  11   0     2482.44     2529.60    125.59 o 
  13  11   0     2423.25     2889.29    143.61 o 
  14  11   0      480.72      244.97     54.06 o 
  15  11   0      957.69      851.44     92.07 o 
  16  11   0      299.96      356.82    123.31 o 
  17  11   0      153.64      433.55    141.47 o 
  18  11   0      370.76      435.42    134.25 o 
   0  12   0    36285.37    32504.43    800.13 o 
   1  12   0     8317.96     7099.21    189.40 o 
   2  12   0    32358.55    32536.19    504.45 o 
   3  12   0        1.09      125.61     71.21 o 
   4  12   0    65414.02    66193.31    762.91 o 
   5  12   0      217.32      201.91     37.31 o 
   6  12   0    22283.05    23010.58    465.85 o 
   7  12   0     4873.14     4704.82    112.30 o 
   8  12   0     8371.16     8291.09    175.61 o 
   9  12   0     7550.11     7135.61    147.23 o 
  10  12   0     6028.04     7254.28    157.37 o 
  11  12   0     6012.12     4672.13    156.73 o 
  12  12   0       36.10       75.91     58.08 o 
  13  12   0     7625.21     6835.68    225.91 o 
  14  12   0      354.35      328.62     64.75 o 
  15  12   0     2951.54     2366.18    213.52 o 
  16  12   0      119.20      133.96    126.27 o 
  17  12   0     2794.08     2879.96    351.52 o 
  18  12   0       70.84      158.88     95.10 o 
   1  13   0     9449.27     9072.92    233.10 o 
   2  13   0       25.72       81.35     74.04 o 
   3  13   0     3353.91     3056.15    111.86 o 
   4  13   0    21198.41    20141.32    345.44 o 
   5  13   0     7592.23     6884.70    164.30 o 
   6  13   0     1823.34     1899.70     90.00 o 
   7  13   0     4231.60     4003.92    206.83 o 
   8  13   0     8580.94     7401.16    177.82 o 
   9  13   0     2605.54     2572.41     97.35 o 
  10  13   0      705.85      558.95     58.46 o 
  11  13   0      540.06      533.52     66.64 o 
  12  13   0     4139.93     3518.78    150.61 o 
  13  13   0      790.78      505.40     60.78 o 
  14  13   0      623.83      382.07     60.40 o 
  15  13   0      509.75      483.05    136.19 o 
  16  13   0      893.06      931.03    190.82 o 
  17  13   0      321.07      367.11    164.18 o 
   0  14   0    10084.82     8022.94    217.72 o 
   1  14   0      372.54      404.60     84.28 o 
   2  14   0     1861.94     2452.46    103.43 o 
   3  14   0     1970.20     2386.98    116.62 o 
   4  14   0     3860.26     3811.69    213.02 o 
   5  14   0     5029.45     5096.53    156.02 o 
   6  14   0     2226.65     2231.15     82.22 o 
   7  14   0       19.74       63.77     81.73 o 
   8  14   0     6899.41     6863.36    148.71 o 
   9  14   0        0.92       78.67     30.36 o 
  10  14   0      307.15      336.13     44.81 o 
  11  14   0     1074.00      963.50     79.70 o 
  12  14   0      954.12      908.17     94.45 o 
  13  14   0      867.82      569.43    128.66 o 
  14  14   0      275.09      208.02     51.78 o 
  15  14   0      651.87      354.70     68.29 o 
  16  14   0        1.74      234.20    105.29 o 
  17  14   0      605.13      480.64    131.89 o 
   1  15   0    27090.99    28644.55    726.05 o 
   2  15   0      296.33      329.28     80.24 o 
   3  15   0    27408.90    26958.25    512.84 o 
   4  15   0      118.73      130.83     52.95 o 
   5  15   0    22028.08    22777.37    350.14 o 
   6  15   0      378.11      495.47     48.00 o 
   7  15   0     7527.00     8054.91    181.66 o 
   8  15   0     9606.88     9865.52    190.40 o 
   9  15   0     7642.22     7750.56    158.61 o 
  10  15   0     5991.82     6425.29    180.30 o 
  11  15   0      873.39      572.01     77.02 o 
  12  15   0     7527.81     7460.81    218.03 o 
  13  15   0      339.53      373.03     70.81 o 
  14  15   0     3857.52     3585.58    309.71 o 
  15  15   0      434.36      462.10     95.73 o 
  16  15   0     1567.21     1607.48    253.03 o 
  17  15   0      443.37      618.13    319.35 o 
   0  16   0    41098.20    45521.15    899.58 o 
   1  16   0     1672.53     1825.42    200.39 o 
   2  16   0    10317.00    12307.24    219.46 o 
   3  16   0     3999.82     3980.03    162.61 o 
   4  16   0     4868.13     5570.54    145.60 o 
   5  16   0      535.95      464.92     66.01 o 
   6  16   0     2106.84     2698.57    100.72 o 
   7  16   0      204.13      361.37     50.18 o 
   8  16   0       37.01      126.00     41.85 o 
   9  16   0      128.30      153.33     35.54 o 
  10  16   0       20.92       81.83     34.11 o 
  11  16   0       24.48      208.32     82.65 o 
  12  16   0        7.58      100.67     53.00 o 
  13  16   0     1496.69     1550.52    119.61 o 
  14  16   0      232.00      270.88     49.38 o 
  15  16   0      344.24      427.73    182.25 o 
  16  16   0      164.96      260.34     99.90 o 
  17  16   0     1563.84     1789.40    233.48 o 
   1  17   0    10450.01     9441.41    285.28 o 
   2  17   0       80.34      123.12     81.70 o 
   3  17   0     4401.54     3503.91    135.66 o 
   4  17   0       95.29      202.62     63.45 o 
   5  17   0     1819.07     1753.31    102.28 o 
   6  17   0     1487.20     1193.58    109.93 o 
   7  17   0     3088.91     2918.19    115.17 o 
   8  17   0     1144.55     1000.02     86.10 o 
   9  17   0      198.76      218.27     48.14 o 
  10  17   0      123.26      201.26     65.57 o 
  11  17   0      236.70      344.47     61.71 o 
  12  17   0       61.16      127.22     57.06 o 
  13  17   0       18.50       88.32     52.07 o 
  14  17   0      603.49      490.38    100.62 o 
  15  17   0      438.25      333.25    164.35 o 
  16  17   0      285.83      206.40    131.72 o 
   0  18   0     8720.33    10111.88    325.56 o 
   1  18   0      254.65      282.89     66.87 o 
   2  18   0     2530.49     2996.58    131.24 o 
   3  18   0     1859.73     2118.86    122.04 o 
   4  18   0    12023.60    12791.92    283.48 o 
   5  18   0    10406.62    11183.45    289.47 o 
   6  18   0     1279.87     1374.37     84.25 o 
   7  18   0     9501.34    10959.55    275.16 o 
   8  18   0     6388.54     6099.10    174.11 o 
   9  18   0     8413.23     9656.98    329.97 o 
  10  18   0     4694.04     4631.55    164.61 o 
  11  18   0     3702.00     4260.41    188.23 o 
  12  18   0     1988.67     1819.41    151.49 o 
  13  18   0     3257.94     3143.21    247.04 o 
  14  18   0     2367.71     2144.43    213.61 o 
  15  18   0     1194.48     1269.25    267.45 o 
  16  18   0     1120.01     1250.03    198.16 o 
   1  19   0    19043.11    21700.79    411.32 o 
   2  19   0     3187.76     2794.43    123.05 o 
   3  19   0     6085.92     6323.78    172.11 o 
   4  19   0      904.79      595.60     99.46 o 
   5  19   0     6094.63     6036.45    182.82 o 
   6  19   0     5591.88     4784.42    152.45 o 
   7  19   0      177.38      147.48     51.83 o 
   8  19   0     3945.81     3693.80    175.44 o 
   9  19   0     1007.25     1160.50    153.97 o 
  10  19   0      931.70      751.31     87.93 o 
  11  19   0      336.67      323.15     57.90 o 
  12  19   0      386.64      303.02     53.29 o 
  13  19   0       40.53      183.54    108.38 o 
  14  19   0      831.92      977.81    176.03 o 
  15  19   0      480.21      348.88    126.82 o 
  16  19   0     1077.17     1154.22    177.47 o 
   0  20   0    31104.72    30863.49    859.17 o 
   1  20   0       81.47      417.80    104.04 o 
   2  20   0    24820.94    23509.90    840.51 o 
   3  20   0     1034.37     1265.88     92.46 o 
   4  20   0     9780.98     9727.66    249.26 o 
   5  20   0       94.18      148.85     63.68 o 
   6  20   0     1732.28     1452.98    116.08 o 
   7  20   0     2204.78     2596.51    133.10 o 
   8  20   0      129.11      220.67     69.40 o 
   9  20   0     1523.66     1678.10    137.17 o 
  10  20   0      680.91      722.63     99.69 o 
  11  20   0       59.65       53.33     43.97 o 
  12  20   0      382.33      511.56     84.84 o 
  13  20   0       41.31       85.66     86.26 o 
  14  20   0      687.02      542.71    171.43 o 
  15  20   0      623.75      403.48    285.71 o 
   1  21   0      634.10      656.65     69.97 o 
   2  21   0     2302.16     2446.47    287.33 o 
   3  21   0       81.00      129.29     49.91 o 
   4  21   0     8943.95     8831.02    259.63 o 
   5  21   0     2512.15     1835.72    125.40 o 
   6  21   0    16692.15    16021.75    393.99 o 
   7  21   0     4011.96     3267.86    176.34 o 
   8  21   0     9711.16    10156.17    381.76 o 
   9  21   0    16096.13    15504.15    426.90 o 
  10  21   0     9112.06    10020.67    373.75 o 
  11  21   0     6250.71     6478.28    290.99 o 
  12  21   0     4140.41     4044.26    291.69 o 
  13  21   0     5572.69     5684.85    495.40 o 
  14  21   0     2150.74     2317.41    245.55 o 
  15  21   0     1957.83     2569.75    260.63 o 
   0  22   0    24184.82    23793.45    729.24 o 
   1  22   0      935.45     1397.18    191.31 o 
   2  22   0     9091.25     7571.47    230.07 o 
   3  22   0     4391.97     4205.56    208.29 o 
   4  22   0    13766.16    12891.99    457.92 o 
   5  22   0     3758.47     3512.53    143.78 o 
   6  22   0     1849.32     1673.56    148.40 o 
   7  22   0     6314.14     6368.26    265.59 o 
   8  22   0      752.63      684.11     79.91 o 
   9  22   0      685.19      813.04    115.21 o 
  10  22   0      150.50      276.10     59.19 o 
  11  22   0      109.62      223.32     40.68 o 
  12  22   0      886.93      858.78    161.57 o 
  13  22   0      639.31      433.85    156.71 o 
  14  22   0      659.24      974.16    170.65 o 
  15  22   0      577.03      389.36     96.14 o 
   1  23   0    17795.41    18910.41    546.22 o 
   2  23   0     2869.78     2448.56    184.03 o 
   3  23   0    13502.28    14510.83    449.41 o 
   4  23   0    10306.98    10612.32    331.89 o 
   5  23   0     3643.35     3941.53    207.21 o 
   6  23   0     8426.18     8167.47    313.17 o 
   7  23   0     3237.44     3546.12    183.56 o 
   8  23   0     4332.45     4663.19    203.36 o 
   9  23   0      374.54      378.51     74.05 o 
  10  23   0      998.43     1089.03    104.68 o 
  11  23   0      243.11      174.46     47.98 o 
  12  23   0       70.01       71.09    202.78 o 
  13  23   0     1691.74     1666.12    187.10 o 
  14  23   0      383.57      706.63    191.42 o 
   0  24   0     1683.90     1703.26    164.76 o 
   1  24   0      680.44      624.85    291.36 o 
   2  24   0      589.18      872.62     88.67 o 
   3  24   0     8763.00     9034.45    400.81 o 
   4  24   0       26.50      -10.91     71.96 o 
   5  24   0    17131.52    17195.50    621.73 o 
   6  24   0     2875.42     2321.77    155.67 o 
   7  24   0    15602.31    15711.42    484.96 o 
   8  24   0     8299.26     8532.45    309.51 o 
   9  24   0    10642.01    10928.33    414.57 o 
  10  24   0     7482.48     7805.36    314.17 o 
  11  24   0     4694.16     4388.67    414.13 o 
  12  24   0     5763.21     6119.25    448.16 o 
  13  24   0     2608.46     2243.09    252.58 o 
  14  24   0     3210.42     3587.61    298.62 o 
   1  25   0    27704.91    26067.28    785.05 o 
   2  25   0      703.13      745.59    143.02 o 
   3  25   0    15840.45    14644.76    588.64 o 
   4  25   0     1365.06     1269.15    168.29 o 
   5  25   0     8913.00     8145.11    344.92 o 
   6  25   0     2558.62     2976.86    155.41 o 
   7  25   0       93.04      124.84     57.44 o 
   8  25   0     1605.05     1332.79    136.14 o 
   9  25   0       24.91      130.77     67.93 o 
  10  25   0      670.76      590.15     92.98 o 
  11  25   0      909.32      951.06    161.57 o 
  12  25   0        2.50       42.07    135.97 o 
  13  25   0      859.65      796.54    226.06 o 
   0  26   0    13447.60    14447.16    687.29 o 
   1  26   0      739.03     1093.30    220.38 o 
   2  26   0    20351.94    23176.42    878.99 o 
   3  26   0     3310.56     3521.96    205.06 o 
   4  26   0     4688.63     5162.66    256.31 o 
   5  26   0     7592.61     7070.08    256.75 o 
   6  26   0     2515.89     2427.76    186.83 o 
   7  26   0     2836.91     2680.04    166.73 o 
   8  26   0       23.08      111.66     79.41 o 
   9  26   0     1630.47     1811.48    211.34 o 
  10  26   0      475.50      442.41     79.31 o 
  11  26   0        6.44      225.03    165.99 o 
  12  26   0     1022.16     1336.64    257.53 o 
  13  26   0       83.32       15.78    119.82 o 
   1  27   0      252.20      377.93     66.01 o 
   2  27   0     2587.92     3054.55    256.16 o 
   3  27   0      298.25      282.06     58.64 o 
   4  27   0    10964.59    11334.52    452.23 o 
   5  27   0      258.12      228.91     60.32 o 
   6  27   0    11649.72    11953.82    502.82 o 
   7  27   0     2989.93     2999.32    198.16 o 
   8  27   0     8477.21     8931.96    332.53 o 
   9  27   0     2824.04     2975.80    237.02 o 
  10  27   0     2965.26     3499.33    316.43 o 
  11  27   0     4576.22     5043.20    319.95 o 
  12  27   0     2953.50     2928.48    271.28 o 
   0  28   0    10112.23    10885.10    526.45 o 
   1  28   0     1021.74      904.02    200.84 o 
   2  28   0    11008.00    13347.20    556.35 o 
   3  28   0     1566.74     1819.75    167.28 o 
   4  28   0     6388.46     7026.15    383.26 o 
   5  28   0     4124.81     3975.84    227.79 o 
   6  28   0     1263.97     1639.12    230.64 o 
   7  28   0     2189.20     2192.52    202.65 o 
   8  28   0      111.67      372.56     96.07 o 
   9  28   0      403.96      339.20     91.64 o 
  10  28   0       28.16       30.43    108.13 o 
  11  28   0       25.33      206.71    195.97 o 
  12  28   0      609.88      630.28    145.69 o 
   1  29   0    10217.32     9768.82    402.78 o 
   2  29   0      103.38      303.05     72.29 o 
   3  29   0     6735.83     6942.02    426.96 o 
   4  29   0     1401.32     1605.30    209.59 o 
   5  29   0     1418.08     1071.11    203.12 o 
   6  29   0      891.06      825.86    127.17 o 
   7  29   0      242.71      327.36     73.68 o 
   8  29   0      811.24      646.74    144.29 o 
   9  29   0      248.39      237.49    112.89 o 
  10  29   0       84.24      291.61     85.42 o 
  11  29   0      325.42      297.60    213.17 o 
   0  30   0       11.51       99.25    272.47 o 
   1  30   0       86.04      439.05     95.11 o 
   2  30   0      156.26      243.94     92.36 o 
   3  30   0     2668.87     3427.19    274.59 o 
   4  30   0       68.31       94.60     79.16 o 
   5  30   0     3622.33     3778.30    292.25 o 
   6  30   0     1740.72     2116.73    210.04 o 
   7  30   0     4781.30     5133.15    349.92 o 
   8  30   0     2194.69     1883.17    176.78 o 
   9  30   0     2834.25     2811.41    287.31 o 
  10  30   0     2208.25     2537.97    300.76 o 
   1  31   0     5094.30     6039.92    336.34 o 
   2  31   0      731.33      625.37    105.41 o 
   3  31   0     4582.63     5639.54    373.02 o 
   4  31   0     1309.02      986.36    152.86 o 
   5  31   0     2324.81     2450.19    192.15 o 
   6  31   0     1426.70     1264.67    242.63 o 
   7  31   0      484.25      354.62     93.93 o 
   8  31   0       43.89      265.38    133.40 o 
   9  31   0        5.98       59.70    174.33 o 
   0  32   0     3125.96     4212.18    484.36 o 
   1  32   0       29.82      268.63    148.34 o 
   2  32   0     2279.86     2608.21    232.89 o 
   3  32   0      715.92      511.24    100.83 o 
   4  32   0     1492.17     1710.05    208.78 o 
   5  32   0      341.25      208.17    223.52 o 
   6  32   0      638.98      587.89    116.86 o 
   7  32   0      193.89      211.76     88.30 o 
   8  32   0      242.77      416.83    166.81 o 
   1  33   0      658.73      489.65    177.49 o 
   2  33   0      485.01      624.50    106.80 o 
   3  33   0      591.89      644.43    110.45 o 
   4  33   0     1211.88     1358.87    185.67 o 
   5  33   0     1334.93     1044.05    183.01 o 
   6  33   0     2812.26     2676.07    253.86 o 
   7  33   0     1979.91     1838.97    241.06 o 
   0  34   0     2658.57     2693.69    523.50 o 
   1  34   0       52.98      273.81     88.27 o 
   2  34   0     2623.77     2637.91    225.42 o 
   3  34   0        1.74       90.60     95.88 o 
   4  34   0     1233.91     1136.81    118.29 o 
   5  34   0      130.21      456.52    102.72 o 
   6  34   0      347.28      181.14    100.55 o 
   1  35   0     1510.92     1437.76    205.10 o 
   2  35   0        5.47       20.53     88.30 o 
   3  35   0     1215.27     1228.39    171.27 o 
   4  35   0       81.24      121.84    119.36 o 
   0  36   0     1052.36      786.55    190.54 o 
   1  36   0      144.53      242.14     77.78 o 
   2  36   0      769.38      633.39    104.30 o 
 -19   1   1      178.24      263.70     74.01 o 
 -18   1   1     1695.31     1739.77    205.62 o 
 -17   1   1      113.14      154.37     53.62 o 
 -16   1   1     1493.46     1560.26    154.41 o 
 -15   1   1      420.60      507.14     69.53 o 
 -14   1   1     4709.99     4662.28    161.63 o 
 -13   1   1      198.74      172.97     49.43 o 
 -12   1   1     3952.39     4099.12    147.08 o 
 -11   1   1     2908.55     2255.41    102.16 o 
 -10   1   1     9463.07    10548.84    250.72 o 
  -9   1   1     2370.31     2652.34     98.66 o 
  -8   1   1    22888.95    23851.88    567.39 o 
  -7   1   1     2727.00     2405.39    111.74 o 
  -6   1   1    28664.14    28628.67    320.17 o 
  -5   1   1    56167.43    54118.07    502.14 o 
  -4   1   1    19534.25    18749.15    235.67 o 
  -3   1   1    42380.16    40401.53    415.94 o 
  -2   1   1    23253.90    25836.83    305.57 o 
   2   1   1     2902.54     2874.52     56.89 o 
   3   1   1     6160.19     9830.96    182.01 o 
   4   1   1      135.37      181.78     37.09 o 
   5   1   1    21132.23    21751.87    240.92 o 
   6   1   1     1706.54     1807.31     60.47 o 
   7   1   1     7609.64     7024.05    144.71 o 
   8   1   1      750.49      855.16     61.92 o 
   9   1   1     9236.82     9895.61    211.55 o 
  10   1   1       83.27       60.23     51.83 o 
  11   1   1     1376.63     1629.29     79.85 o 
  12   1   1        0.11       61.04     25.10 o 
  13   1   1    12570.23    14090.10    323.52 o 
  14   1   1     1633.54     1493.15    111.76 o 
  15   1   1     2241.78     2008.01    149.91 o 
  16   1   1      275.82      222.62     49.92 o 
  17   1   1      824.89      570.99     80.48 o 
  18   1   1     1276.05     1325.62    175.23 o 
  19   1   1      184.89      315.04     87.40 o 
 -19   2   1      185.95      181.74     66.33 o 
 -18   2   1      640.11      657.96    136.02 o 
 -17   2   1     1141.99      909.27    133.29 o 
 -16   2   1      617.30      657.62     93.75 o 
 -15   2   1      129.62      217.52     50.67 o 
 -14   2   1      337.81      441.05     67.86 o 
 -13   2   1    11718.59    12261.06    371.60 o 
 -12   2   1     1430.08     1307.60     90.68 o 
 -11   2   1      105.80      204.57     63.64 o 
 -10   2   1     3747.75     3151.69    110.48 o 
  -9   2   1    11203.69    11000.70    215.45 o 
  -8   2   1    41627.77    45011.87    524.81 o 
  -7   2   1    20979.99    24273.06    373.93 o 
  -6   2   1    10300.24    11907.52    222.78 o 
  -5   2   1    14057.82    14792.47    254.88 o 
  -4   2   1    84466.38    94251.98    772.82 o 
  -3   2   1    46584.05    47393.04   2119.55 o 
   2   2   1    36880.81    36127.20    451.26 o 
   3   2   1     8197.29     7495.51    121.63 o 
   4   2   1    46456.17    48853.27    516.58 o 
   5   2   1      509.87      423.63     64.72 o 
   6   2   1      118.80      215.58     34.07 o 
   7   2   1     1166.53     1122.46     55.77 o 
   8   2   1     8026.19     8460.35    177.14 o 
   9   2   1    11631.82    10950.02    231.13 o 
  10   2   1     4665.07     6249.94    142.37 o 
  11   2   1     3613.63     3398.58    104.55 o 
  12   2   1     1061.12     1178.69     84.00 o 
  13   2   1     6008.31     6655.95    193.43 o 
  14   2   1     6559.40     7664.98    207.94 o 
  15   2   1     2202.49     2011.78    130.25 o 
  16   2   1     1132.75     1087.17    114.04 o 
  17   2   1     1649.77     1375.13    144.32 o 
  18   2   1     2044.87     2074.61    173.14 o 
  19   2   1      718.79      526.39    107.91 o 
 -19   3   1       16.24      242.89     84.24 o 
 -18   3   1      729.07      617.40    114.79 o 
 -17   3   1      380.34      489.14    117.70 o 
 -16   3   1      281.59      274.67     88.16 o 
 -15   3   1        3.97      121.26     48.04 o 
 -14   3   1     1382.87     1065.02    104.70 o 
 -13   3   1     2295.54     2620.36    135.67 o 
 -12   3   1      660.40      469.71     55.77 o 
 -11   3   1      266.31      307.91     50.34 o 
 -10   3   1      581.43      547.76     67.34 o 
  -9   3   1       58.00      154.06     38.06 o 
  -8   3   1        0.12      123.60     37.01 o 
  -7   3   1      268.27      233.42     37.28 o 
  -6   3   1     1094.23     1180.77     59.26 o 
  -5   3   1     2524.74     2532.94     76.10 o 
  -4   3   1     3809.74     3879.97    144.03 o 
  -3   3   1     1116.64     1158.10     69.80 o 
  -2   3   1    15284.66    18293.56    204.00 o 
   2   3   1     5897.91     8112.65    218.04 o 
   3   3   1      378.57      279.69     50.18 o 
   4   3   1     7239.71     6149.30    163.42 o 
   5   3   1    10611.12     9853.04    178.94 o 
   6   3   1       88.25       88.92     21.18 o 
   7   3   1     4844.10     5722.10    108.00 o 
   8   3   1       32.73      227.78     35.76 o 
   9   3   1     8415.84     9954.04    200.00 o 
  10   3   1      150.11      161.82     36.66 o 
  11   3   1       84.25       46.81     55.54 o 
  12   3   1      663.60      722.49     61.64 o 
  13   3   1      839.98     1088.94     93.30 o 
  14   3   1       23.80       87.86     34.91 o 
  15   3   1      575.41      426.51     77.98 o 
  16   3   1      595.58      482.65     91.27 o 
  17   3   1      380.40      305.37    142.14 o 
  18   3   1        3.36      276.04     80.57 o 
  19   3   1      472.73      390.10     79.86 o 
 -18   4   1       19.27      133.47     73.23 o 
 -17   4   1     4771.77     3778.31    405.96 o 
 -16   4   1      470.95      282.47     78.29 o 
 -15   4   1     6094.33     5610.81    234.84 o 
 -14   4   1       11.05       50.02     43.88 o 
 -13   4   1    15298.91    17610.48    478.27 o 
 -12   4   1     3148.00     3028.96    115.95 o 
 -11   4   1    15002.45    17892.15    373.27 o 
 -10   4   1     2731.53     2508.27    108.77 o 
  -9   4   1     6357.79     6225.13    159.12 o 
  -8   4   1    11567.94     8677.58    198.39 o 
  -7   4   1    12434.15    13939.14    230.40 o 
  -6   4   1      916.01      732.08     53.68 o 
  -5   4   1     3146.40     2759.10     84.72 o 
  -4   4   1    16343.38    14736.87    240.11 o 
  -3   4   1    25362.23    28186.90    511.85 o 
  -2   4   1      491.36      713.59     48.04 o 
  -1   4   1    46688.38    42685.36    423.70 o 
   0   4   1    33931.01    36780.00    391.92 o 
   1   4   1    21970.61    22970.54    249.17 o 
   2   4   1    86115.46    78732.95    758.41 o 
   3   4   1      898.80      628.73     66.97 o 
   4   4   1    37866.07    35130.28    360.00 o 
   5   4   1      194.50       83.68     25.46 o 
   6   4   1    61439.20    60468.89    630.81 o 
   7   4   1     1168.22      638.14     46.53 o 
   8   4   1    38712.45    35223.02    628.71 o 
   9   4   1     5981.74     4886.72    136.48 o 
  10   4   1    21694.23    21343.06    372.61 o 
  11   4   1     1616.39     1632.47     87.37 o 
  12   4   1     3298.76     2564.56    105.73 o 
  13   4   1     1016.83     1224.73     97.61 o 
  14   4   1     4539.81     4251.73    145.81 o 
  15   4   1       82.19       -4.38     46.99 o 
  16   4   1       73.84       31.20     48.49 o 
  17   4   1      757.94      554.67    122.82 o 
  18   4   1       24.13      -85.08     85.08 o 
 -18   5   1      114.13       97.07     97.21 o 
 -17   5   1     1266.67     1171.12    164.59 o 
 -16   5   1      196.92      168.78     92.06 o 
 -15   5   1      369.07      344.86     79.54 o 
 -14   5   1     2065.69     1363.16    133.77 o 
 -13   5   1      382.46      902.37     85.50 o 
 -12   5   1     2299.64     2461.71    115.65 o 
 -11   5   1     1435.46     2042.16    109.08 o 
 -10   5   1     2849.96     2851.22    120.70 o 
  -9   5   1    40890.54    42139.56    596.76 o 
  -7   5   1    32044.76    33784.62    494.18 o 
  -6   5   1    17091.34    17004.70    266.14 o 
  -5   5   1    32491.55    32232.66    452.86 o 
  -4   5   1     9070.14     7780.97    154.59 o 
  -3   5   1    17666.56    16645.17    220.46 o 
  -2   5   1    51494.90    45917.47    465.81 o 
  -1   5   1     2959.57     2747.35     59.43 o 
   0   5   1    44111.59    53904.66    390.11 o 
   1   5   1     3363.02     3392.20     69.43 o 
   2   5   1    43312.37    43033.07    538.43 o 
   3   5   1    12957.01    14400.46    338.91 o 
   4   5   1      980.22     1251.39     45.30 o 
   5   5   1    34161.46    32956.86    349.85 o 
   6   5   1     2934.44     3478.17    171.67 o 
   7   5   1     1371.12     1855.77     72.01 o 
   8   5   1    20720.60    21159.68    395.12 o 
   9   5   1     2976.62     2559.04    103.80 o 
  10   5   1    11902.50    13080.36    290.22 o 
  11   5   1      172.96      196.72     37.59 o 
  12   5   1     6232.21     6721.97    174.01 o 
  13   5   1     4721.80     4674.50    172.99 o 
  14   5   1     6787.34     6296.05    188.21 o 
  15   5   1     2123.25     1932.41    133.62 o 
  16   5   1     2897.05     2403.91    231.15 o 
  17   5   1     2870.80     2779.27    169.70 o 
  18   5   1     1964.26     1765.93    217.07 o 
 -18   6   1      528.59      470.41     95.11 o 
 -17   6   1     1672.78     1987.80    191.26 o 
 -16   6   1      144.70      264.61     68.33 o 
 -15   6   1      938.53      985.16    105.24 o 
 -14   6   1       32.51      235.15     63.60 o 
 -13   6   1     2664.13     2708.13    133.87 o 
 -12   6   1       35.83      222.11     48.54 o 
 -11   6   1      109.60      216.23     48.22 o 
 -10   6   1    15300.58    14017.42    301.40 o 
  -9   6   1      893.02     1266.43     84.48 o 
  -8   6   1    10447.91    10319.61    200.78 o 
  -7   6   1     1028.01      579.11     48.49 o 
  -6   6   1     4160.41     4387.40    138.55 o 
  -5   6   1      840.85     1065.96     55.88 o 
  -4   6   1     1415.17     2094.42     82.73 o 
  -3   6   1    17867.30    15772.56    177.50 o 
  -2   6   1     4086.90     4691.18    100.10 o 
  -1   6   1    42988.18    43298.91    443.43 o 
   0   6   1    70657.60    72519.20    517.33 o 
   1   6   1   118050.33   122159.26   1039.74 o 
   2   6   1     5817.96     8134.18    209.84 o 
   3   6   1    17296.15    12811.68    263.38 o 
   4   6   1    10692.80     8847.06    192.54 o 
   5   6   1      816.12      953.30     35.41 o 
   6   6   1     2595.87     2378.10     83.41 o 
   7   6   1     5446.11     5027.08    186.43 o 
   8   6   1    10430.10    11406.30    171.19 o 
   9   6   1    10658.01     9570.72    272.52 o 
  10   6   1      974.07     1072.33     88.79 o 
  11   6   1     6936.50     7423.89    183.98 o 
  12   6   1      209.37      134.51     30.97 o 
  13   6   1     1755.36     1693.31    118.53 o 
  14   6   1        3.63      170.44     46.75 o 
  15   6   1     1445.28     1313.64    101.00 o 
  16   6   1     1371.88     1340.80    168.55 o 
  17   6   1      395.09      362.45     80.73 o 
  18   6   1      962.51      734.43    136.94 o 
 -18   7   1     3102.97     2565.61    278.56 o 
 -17   7   1      156.62      188.53     76.78 o 
 -16   7   1    10434.14    11146.42    407.43 o 
 -15   7   1       31.54      -29.78     78.10 o 
 -14   7   1    10280.06     9758.09    305.73 o 
 -13   7   1      692.39      480.72     76.25 o 
 -12   7   1    26714.02    28053.16    616.33 o 
 -11   7   1     3490.12     3726.54    142.26 o 
 -10   7   1    10862.64    11237.73    285.38 o 
  -9   7   1    15052.62    16615.09    279.69 o 
  -8   7   1     5625.57     4930.07    192.50 o 
  -7   7   1     6835.08     7184.19    152.06 o 
  -6   7   1      224.96      169.78     35.93 o 
  -5   7   1     1784.21     1960.03     70.79 o 
  -4   7   1      144.95      127.81     37.29 o 
  -3   7   1     4100.43     3235.03     81.21 o 
  -2   7   1    24846.85    27529.66    204.81 o 
  -1   7   1    49351.56    50664.04    317.50 o 
   0   7   1    18386.53    15174.38    233.04 o 
   1   7   1   174274.17   170769.75   1741.76 o 
   2   7   1      199.69      276.43     69.51 o 
   3   7   1    76717.82    70967.02    576.29 o 
   4   7   1     1190.96     1246.85     45.49 o 
   5   7   1    42277.65    40488.17    583.29 o 
   6   7   1    10461.72    10527.23    156.59 o 
   7   7   1   104982.77   109726.30   1115.66 o 
   8   7   1     5084.68     4648.68    129.18 o 
   9   7   1    28134.86    28156.03    410.28 o 
  10   7   1    19048.42    20068.89    457.86 o 
  11   7   1    10889.46    10088.95   1031.18 o 
  12   7   1       66.54       56.79     31.14 o 
  13   7   1     2215.10     2104.27    135.24 o 
  14   7   1      248.62      374.84     46.99 o 
  15   7   1      914.63      627.67     75.28 o 
  16   7   1       44.29       85.94     69.62 o 
  17   7   1      597.55      660.05    108.14 o 
  18   7   1      355.84      331.97    100.90 o 
 -18   8   1      774.84      806.74    142.51 o 
 -17   8   1        5.83       57.30     72.36 o 
 -16   8   1     1214.00      826.72    185.34 o 
 -15   8   1       19.37      136.35     51.39 o 
 -14   8   1      397.17      508.07     78.08 o 
 -13   8   1     2268.18     2632.05    137.17 o 
 -12   8   1       54.01      208.37     54.16 o 
 -11   8   1      975.98     1039.21     77.16 o 
 -10   8   1    17620.21    18626.75    383.08 o 
  -9   8   1     8222.84     9327.56    218.42 o 
  -8   8   1    10662.32    10308.98    228.84 o 
  -7   8   1    65816.91    72703.20    794.50 o 
  -6   8   1    27398.15    27720.83    491.64 o 
  -5   8   1    28358.06    28274.35    414.86 o 
  -4   8   1     1868.64     1763.94     67.23 o 
  -3   8   1    49976.22    50988.11    362.52 o 
  -2   8   1     9840.08    10349.83    190.03 o 
  -1   8   1    71882.03    74429.64    551.48 o 
   0   8   1       15.20      182.63     42.72 o 
   1   8   1    27165.59    24168.08    346.88 o 
   2   8   1     6280.42     6570.42    131.43 o 
   3   8   1     1139.90      910.42     66.93 o 
   4   8   1     1464.52     1763.31     75.81 o 
   5   8   1     3234.91     2729.29     88.43 o 
   6   8   1      251.01      163.78     43.49 o 
   7   8   1     6142.49     6583.86    201.77 o 
   8   8   1      543.22      475.88     45.52 o 
   9   8   1    13644.04    15042.35    259.64 o 
  10   8   1     2947.92     3168.29    113.80 o 
  11   8   1     6440.99     6296.06    157.11 o 
  12   8   1      524.87      274.07     45.76 o 
  13   8   1     9056.95     9523.17    311.76 o 
  14   8   1     5421.74     4883.20    167.33 o 
  15   8   1     3768.73     3814.07    204.56 o 
  16   8   1     4115.59     3978.27    243.12 o 
  17   8   1     3784.66     2951.95    506.04 o 
  18   8   1     3753.39     4189.23    415.59 o 
 -18   9   1     1166.69     1163.25    164.61 o 
 -17   9   1      198.96      342.12     90.25 o 
 -16   9   1     2385.83     2607.95    207.99 o 
 -15   9   1        1.39      122.33     73.51 o 
 -14   9   1     2599.82     2759.55    154.88 o 
 -13   9   1      292.42      296.49     64.50 o 
 -12   9   1     3060.30     3631.18    155.74 o 
 -11   9   1    11773.63    11722.64    253.16 o 
 -10   9   1      245.39      459.80     59.05 o 
  -9   9   1    37487.27    37442.34    605.42 o 
  -8   9   1      197.86      164.43     51.63 o 
  -7   9   1    39763.98    36616.80    556.80 o 
  -6   9   1     5011.22     5013.33    141.71 o 
  -5   9   1     5056.85     4373.52    124.17 o 
  -4   9   1    18786.61    18141.79    237.71 o 
  -3   9   1     2521.32     2507.55     81.45 o 
  -2   9   1    29684.18    26861.89    281.00 o 
  -1   9   1     5938.15     6971.91    122.28 o 
   0   9   1    33422.69    30846.97    398.18 o 
   1   9   1    18687.52    19113.07    303.17 o 
   2   9   1     4756.53     5362.09    267.13 o 
   3   9   1    12104.20    11522.22    231.14 o 
   4   9   1      580.53      776.80     51.01 o 
   5   9   1    14772.82    13638.53    214.63 o 
   6   9   1    15845.62    15777.60    275.00 o 
   7   9   1    13981.53    14366.01    152.60 o 
   8   9   1    13289.77    12163.48    412.81 o 
   9   9   1     5417.11     4791.36    138.05 o 
  10   9   1    18452.82    18659.71    404.94 o 
  11   9   1      119.11      227.83     47.78 o 
  12   9   1     7035.97     6173.83    190.87 o 
  13   9   1       15.24      109.57     38.31 o 
  14   9   1     1541.88     1386.72    118.62 o 
  15   9   1      990.74      984.91    112.18 o 
  16   9   1     1058.23     1001.21    152.62 o 
  17   9   1     2405.67     2807.02    350.88 o 
  18   9   1       29.10      319.00     79.33 o 
 -18  10   1      132.85      247.80     87.22 o 
 -17  10   1     7501.94     7196.90    454.52 o 
 -16  10   1       12.63      155.24     66.21 o 
 -15  10   1     9534.13     9931.56    399.29 o 
 -14  10   1       11.94       83.26     66.47 o 
 -13  10   1    14759.22    16156.69    444.71 o 
 -12  10   1     4724.62     5464.10    184.76 o 
 -11  10   1    14295.55    13622.91    355.06 o 
 -10  10   1    12117.63    12090.57    276.13 o 
  -9  10   1     5821.99     6319.15    189.63 o 
  -8  10   1    18385.54    20797.68    330.37 o 
  -7  10   1     2455.86     2099.71     99.84 o 
  -6  10   1     4087.75     4683.20    133.03 o 
  -5  10   1      130.17      123.70     37.03 o 
  -4  10   1      286.08      160.17     31.76 o 
  -3  10   1     3519.02     3100.08     88.86 o 
  -2  10   1    36719.30    37000.86    413.45 o 
  -1  10   1   106666.85    94799.63    696.57 o 
   0  10   1   151404.97   136528.27   1053.19 o 
   1  10   1    16965.13    20548.73    334.25 o 
   2  10   1   113910.24   108452.33   1715.71 o 
   3  10   1     4582.62     5388.57    122.00 o 
   4  10   1    80113.34    80234.55    962.11 o 
   5  10   1      667.22      400.66     52.20 o 
   6  10   1    71607.60    74521.75    880.45 o 
   7  10   1     6540.43     7523.07    172.50 o 
   8  10   1    42978.87    45125.22    674.60 o 
   9  10   1    21931.32    22130.12    430.46 o 
  10  10   1    21204.99    22520.28    455.83 o 
  11  10   1     7254.79     7847.94    263.81 o 
  12  10   1     3293.14     3404.60    146.38 o 
  13  10   1      516.16      427.56     57.47 o 
  14  10   1     2200.26     2222.14    228.69 o 
  15  10   1      549.04      326.87    108.53 o 
  16  10   1       38.55      268.75     69.46 o 
  17  10   1      219.65      108.03    126.42 o 
  18  10   1      354.10      453.13    104.86 o 
 -18  11   1       17.14      207.02    143.38 o 
 -17  11   1     2174.36     2038.97    282.80 o 
 -16  11   1       15.19      231.67     69.69 o 
 -15  11   1        4.46      206.79     59.98 o 
 -14  11   1       38.53      193.19     46.32 o 
 -13  11   1      457.50      728.76     89.55 o 
 -12  11   1     1520.69     1746.75    130.27 o 
 -11  11   1     5311.35     5287.33    167.95 o 
 -10  11   1      589.33      583.38     72.31 o 
  -9  11   1    35308.44    35312.54    591.29 o 
  -8  11   1    28049.11    32088.92    510.76 o 
  -7  11   1    21519.68    20855.70    354.32 o 
  -6  11   1    38586.54    40208.72    588.70 o 
  -5  11   1    18474.97    18054.91    305.00 o 
  -4  11   1    73008.28    75398.37    805.18 o 
  -3  11   1     9863.03     9544.90    161.35 o 
  -2  11   1    50439.72    44534.95    520.35 o 
  -1  11   1      197.71      770.32     73.80 o 
   0  11   1    59192.22    57301.04   1276.00 o 
   1  11   1     1460.82     1045.14    108.47 o 
   2  11   1    21357.68    20211.46    749.76 o 
   3  11   1     5193.40     4880.70    153.82 o 
   4  11   1      139.17      437.29    192.64 o 
   5  11   1      171.98      441.43     41.83 o 
   6  11   1      206.81      279.18     43.56 o 
   7  11   1      153.41       83.66     44.68 o 
   8  11   1    22626.60    22485.52    444.57 o 
   9  11   1     1736.42     1795.48     85.18 o 
  10  11   1    10406.97    10586.75    208.24 o 
  11  11   1     3869.33     3682.22    139.95 o 
  12  11   1    16674.46    18309.07    509.44 o 
  13  11   1     3097.36     3013.72    120.36 o 
  14  11   1     6215.48     5707.93    236.70 o 
  15  11   1     6857.21     7028.23    307.74 o 
  16  11   1     4046.63     3585.89    255.67 o 
  17  11   1     3265.82     3726.30    679.55 o 
  18  11   1     1006.50      643.92    164.24 o 
 -18  12   1      805.96      554.60    182.46 o 
 -17  12   1     1912.93     2304.21    316.80 o 
 -16  12   1       40.27      305.14    133.51 o 
 -15  12   1     2995.63     3023.23    256.17 o 
 -14  12   1      125.09      265.91     78.46 o 
 -13  12   1     5768.67     5527.36    212.10 o 
 -12  12   1     4321.43     4825.89    238.06 o 
 -11  12   1     3433.69     3575.92    154.91 o 
 -10  12   1    11387.91    12009.75    284.98 o 
  -9  12   1       67.40      217.23     46.68 o 
  -8  12   1    34587.91    35866.78    585.96 o 
  -7  12   1     5091.27     3986.78    138.50 o 
  -6  12   1     7787.40     7619.67    188.18 o 
  -5  12   1    40734.88    37232.99    487.33 o 
  -4  12   1    11624.97    10850.02    230.33 o 
  -3  12   1    31842.64    29285.92    438.13 o 
  -2  12   1     2762.11     2790.63    110.97 o 
  -1  12   1    74050.29    70340.93    868.58 o 
   0  12   1    32106.12    34493.79    656.34 o 
   1  12   1    18877.92    14370.54    384.23 o 
   2  12   1    64362.43    62885.47   1993.59 o 
   3  12   1     5787.71     5445.17    396.10 o 
   4  12   1    33145.38    32096.58    540.19 o 
   5  12   1     6950.23     7201.35    235.34 o 
   6  12   1    41446.46    38680.08    500.19 o 
   7  12   1     9703.46     8902.91    284.21 o 
   8  12   1    12982.29    13926.08    280.02 o 
   9  12   1    15505.35    15243.58    385.70 o 
  10  12   1     2349.38     2239.76    112.46 o 
  11  12   1     9174.57     9868.53    297.95 o 
  12  12   1      344.12      399.38     63.23 o 
  13  12   1     3264.54     2933.67    133.65 o 
  14  12   1      429.74      292.21     55.85 o 
  15  12   1     2743.20     2886.03    385.26 o 
  16  12   1     2062.92     2422.47    232.52 o 
  17  12   1      157.56      116.42    103.24 o 
 -17  13   1       35.15      314.83    129.47 o 
 -16  13   1     7736.65     8387.89    751.24 o 
 -15  13   1      143.01       73.96     61.99 o 
 -14  13   1    11678.60    11637.05    446.91 o 
 -13  13   1     1055.13      658.61     89.02 o 
 -12  13   1    15986.42    17495.03    525.67 o 
 -11  13   1     5718.88     5507.62    187.00 o 
 -10  13   1     8381.68     7690.43    229.33 o 
  -9  13   1     5245.75     5089.02    162.96 o 
  -8  13   1      596.21      867.38     75.22 o 
  -7  13   1    11422.12    11600.44    237.17 o 
  -6  13   1       22.56      145.27     49.67 o 
  -5  13   1     1004.10      819.65     63.93 o 
  -4  13   1     4819.74     4122.72    141.88 o 
  -3  13   1     5005.68     5796.19    231.95 o 
  -2  13   1    19959.06    20915.10    373.98 o 
  -1  13   1    43007.87    42341.49    853.54 o 
   0  13   1    18160.84    17363.09    333.92 o 
   1  13   1    68738.21    67960.66   1206.39 o 
   3  13   1    73308.52    70652.46   2140.17 o 
   4  13   1     1204.63      781.40     75.35 o 
   5  13   1    85792.48    95419.81   1165.62 o 
   6  13   1     3705.97     3767.77    155.27 o 
   7  13   1    62859.96    62789.16    955.61 o 
   8  13   1    11211.47    11756.64    268.98 o 
   9  13   1    45372.75    46847.02    951.10 o 
  10  13   1     6504.07     6356.49    236.02 o 
  11  13   1    10791.52    11231.21    331.58 o 
  12  13   1      880.64      711.92     77.88 o 
  13  13   1     2068.50     1880.13    101.60 o 
  14  13   1      921.74      971.84     88.72 o 
  15  13   1       21.39      120.74     79.34 o 
  16  13   1      112.83      118.86     87.98 o 
  17  13   1      141.28       90.85     94.37 o 
 -17  14   1       19.78      318.62    155.54 o 
 -16  14   1     1249.14     1150.35    211.94 o 
 -15  14   1      269.91      220.83     59.82 o 
 -14  14   1      197.59      335.34     65.19 o 
 -13  14   1       79.10      159.40     49.84 o 
 -12  14   1      891.40      803.88     95.80 o 
 -11  14   1       57.58      168.29     58.77 o 
 -10  14   1    16028.17    16832.09    383.36 o 
  -9  14   1     3497.45     3823.84    152.94 o 
  -8  14   1    41011.19    42814.79    793.66 o 
  -7  14   1    30086.87    28548.78    536.86 o 
  -6  14   1    37139.78    36636.31    513.61 o 
  -5  14   1    45272.30    48051.15    569.88 o 
  -4  14   1    28568.13    26973.00    511.25 o 
  -3  14   1   106656.51   104831.66   1183.59 o 
  -2  14   1     8760.60     9100.51    241.13 o 
  -1  14   1    56206.25    57821.30    798.13 o 
   0  14   1      699.43      814.26     99.37 o 
   1  14   1    88415.74    86731.39   1829.78 o 
   2  14   1     5310.84    20078.43   2575.25 o 
   3  14   1     7420.98     7044.31   2705.58 o 
   4  14   1     4219.51     3401.17    128.52 o 
   5  14   1       89.33      520.09    309.92 o 
   6  14   1     1538.80     1257.54     68.66 o 
   7  14   1    13330.78    13557.34    340.11 o 
   8  14   1      100.71      140.61     33.72 o 
   9  14   1    21745.76    23553.38    570.93 o 
  10  14   1     3251.36     3216.91    155.47 o 
  11  14   1    12754.75    12705.30    436.69 o 
  12  14   1     2889.36     3307.58    195.08 o 
  13  14   1    13455.28    13826.79    536.25 o 
  14  14   1     6239.66     6971.64    392.18 o 
  15  14   1     3237.71     3150.64    337.96 o 
  16  14   1     4549.04     4794.48    432.03 o 
  17  14   1     2401.23     2089.07    299.47 o 
 -17  15   1       67.64      218.36    170.23 o 
 -16  15   1     2390.63     2509.89    276.09 o 
 -15  15   1       12.27      184.38     61.38 o 
 -14  15   1     2573.07     2458.65    186.49 o 
 -13  15   1     1330.42     1446.91    139.47 o 
 -12  15   1     4711.52     4978.85    203.54 o 
 -11  15   1     5746.61     6170.85    260.65 o 
 -10  15   1      360.15      342.10     58.58 o 
  -9  15   1    12208.87    13102.85    272.98 o 
  -8  15   1      220.36      233.27     59.01 o 
  -7  15   1    17551.93    18209.56    359.65 o 
  -6  15   1    12193.21    12958.13    339.24 o 
  -5  15   1     4454.94     3824.39    128.19 o 
  -4  15   1    18095.14    18890.96    254.19 o 
  -3  15   1      782.79     1014.72    130.61 o 
  -2  15   1    37052.48    33993.72    658.38 o 
  -1  15   1    13964.22    14240.68    378.12 o 
   0  15   1    39286.60    37056.22    704.95 o 
   1  15   1    32225.67    32852.20   1133.32 o 
   3  15   1    35760.01    33624.64    729.08 o 
   4  15   1    10043.48     9713.58    687.94 o 
   5  15   1    27075.78    27058.00    396.28 o 
   6  15   1      811.60      969.92     96.01 o 
   7  15   1    14124.40    14981.73    338.00 o 
   8  15   1      908.37     1034.38     94.09 o 
   9  15   1     3273.30     3031.98    202.40 o 
  10  15   1    11997.75    12520.16    415.72 o 
  11  15   1      919.78     1201.72    136.15 o 
  12  15   1     5054.29     5416.84    292.12 o 
  13  15   1       46.77       47.97    123.26 o 
  14  15   1     4219.81     4591.84    350.00 o 
  15  15   1      281.85      174.46    103.80 o 
  16  15   1      550.32      628.24    179.32 o 
  17  15   1     1466.39     1811.09    347.10 o 
 -17  16   1     3161.17     3317.32    289.41 o 
 -16  16   1       10.92      154.33     97.95 o 
 -15  16   1     6876.50     7173.51    445.28 o 
 -14  16   1      545.43      409.18     65.01 o 
 -13  16   1    11810.78    12115.89    505.60 o 
 -12  16   1     2589.91     2688.87    178.48 o 
 -11  16   1    11068.47    10368.20    290.16 o 
 -10  16   1     7405.71     7439.88    239.68 o 
  -9  16   1    10298.38    10284.50    269.59 o 
  -8  16   1     4556.37     4095.08    165.54 o 
  -7  16   1     1944.75     1565.73     95.41 o 
  -6  16   1    11740.58    10583.59    242.54 o 
  -5  16   1       21.78       94.07     57.04 o 
  -4  16   1      134.10      152.02     48.10 o 
  -3  16   1     5060.97     5230.05    167.43 o 
  -2  16   1     3025.43     2864.31    179.12 o 
  -1  16   1     5184.71     4148.89    300.50 o 
   0  16   1    32296.27    31906.37   1221.81 o 
   1  16   1     1032.19     1755.90    155.04 o 
   3  16   1      112.84      225.51    153.54 o 
   4  16   1    75145.62    71504.90   1102.05 o 
   5  16   1      353.33      251.76     54.31 o 
   6  16   1    53713.62    55308.94    985.38 o 
   7  16   1     3991.43     4114.73    133.53 o 
   8  16   1    33079.05    33770.83    601.28 o 
   9  16   1     3261.08     2609.85    164.98 o 
  10  16   1    10156.86     9643.07    367.77 o 
  11  16   1     2652.86     2430.99    167.79 o 
  12  16   1     2653.08     2736.93    181.02 o 
  13  16   1     1074.04     1222.24    141.76 o 
  14  16   1      472.97      429.08     96.21 o 
  15  16   1      208.05      169.11     79.07 o 
  16  16   1       21.23      348.33     98.36 o 
  17  16   1        4.61      121.26    313.48 o 
 -16  17   1       23.09       -1.28    142.82 o 
 -15  17   1      237.23      450.25    151.03 o 
 -14  17   1       66.64      120.36     96.16 o 
 -13  17   1      573.58      509.04     91.69 o 
 -12  17   1       96.55      149.54     50.33 o 
 -11  17   1     2117.69     2410.69    147.74 o 
 -10  17   1      132.64      149.20     53.11 o 
  -9  17   1    16128.86    15910.44    373.35 o 
  -8  17   1    10506.58     9956.16    229.38 o 
  -7  17   1    16631.03    17974.37    387.64 o 
  -6  17   1    33591.90    35484.92    722.03 o 
  -5  17   1    31440.87    33130.92    606.21 o 
  -4  17   1    74884.22    74760.00    981.44 o 
  -3  17   1    14064.64    14311.33    269.45 o 
  -2  17   1    70754.16    72557.85   1037.11 o 
  -1  17   1    11411.16    10338.75    230.48 o 
   0  17   1    47527.44    45412.79    914.98 o 
   1  17   1       40.90        6.77     53.54 o 
   3  17   1     4606.65     4232.97    192.95 o 
   4  17   1      103.45      622.88    275.94 o 
   5  17   1     3592.88     3396.54    122.85 o 
   6  17   1     1838.08     1733.11    137.00 o 
   7  17   1     3478.50     3397.33    126.01 o 
   8  17   1     7669.22     7680.43    206.32 o 
   9  17   1      777.12      445.28     55.61 o 
  10  17   1     5927.67     6039.61    339.32 o 
  11  17   1     1073.41      809.74    118.75 o 
  12  17   1     9959.60    10788.75    450.21 o 
  13  17   1     5020.62     5100.52    293.96 o 
  14  17   1     5894.50     5961.19    320.19 o 
  15  17   1     4275.17     4923.46    317.72 o 
  16  17   1     1999.08     1916.56    408.44 o 
 -16  18   1        9.99       40.19    181.87 o 
 -15  18   1     1207.58     1244.72    213.24 o 
 -14  18   1        1.60      211.17     73.33 o 
 -13  18   1     2593.90     2469.21    187.92 o 
 -12  18   1     1302.81     1297.77    135.93 o 
 -11  18   1     1510.88     1503.96    132.48 o 
 -10  18   1      471.26      398.62     69.04 o 
  -9  18   1       55.54      161.66     52.82 o 
  -8  18   1     4332.31     4042.84    147.21 o 
  -7  18   1     1015.70      980.94     83.56 o 
  -6  18   1     5744.61     5094.05    156.71 o 
  -5  18   1    13757.69    13658.19    307.62 o 
  -4  18   1      940.30      889.61     97.88 o 
  -3  18   1    17024.31    16951.47    308.89 o 
  -2  18   1      695.50      405.37    144.54 o 
  -1  18   1    15220.58    14216.05    303.71 o 
   0  18   1     4165.45     4469.86    289.23 o 
   1  18   1     6050.33     6731.93    432.22 o 
   2  18   1    11050.13    11150.95    473.81 o 
   3  18   1     5578.46     5716.40    327.43 o 
   4  18   1    24140.66    23813.34    459.09 o 
   5  18   1       54.78      242.74    113.14 o 
   6  18   1    14910.42    13305.06    352.76 o 
   7  18   1      638.29      404.45     66.86 o 
   8  18   1     6070.23     6025.19    188.88 o 
   9  18   1     1447.25     1562.57    157.60 o 
  10  18   1     3281.78     2971.21    198.52 o 
  11  18   1     3489.16     3337.69    192.26 o 
  12  18   1      142.81      170.83    108.22 o 
  13  18   1     1799.46     2030.89    206.31 o 
  14  18   1       44.45       -1.67     91.34 o 
  15  18   1     1195.38     1312.63    263.27 o 
  16  18   1      471.12      495.62    207.31 o 
 -16  19   1     2229.06     2168.73    231.93 o 
 -15  19   1       75.62      107.02    128.23 o 
 -14  19   1     6877.79     7206.25    428.39 o 
 -13  19   1      670.72      660.72     97.27 o 
 -12  19   1     6931.65     6718.21    311.09 o 
 -11  19   1     2733.87     2975.27    157.64 o 
 -10  19   1     8082.49     7146.62    230.68 o 
  -9  19   1     1821.60     1926.01    155.22 o 
  -8  19   1     3925.15     3605.26    165.82 o 
  -7  19   1     4034.99     4290.00    192.36 o 
  -6  19   1     1511.69     1598.59     99.21 o 
  -5  19   1     1127.61     1239.38    104.80 o 
  -4  19   1       91.71       54.73     77.16 o 
  -3  19   1     4628.41     4621.21    188.00 o 
  -2  19   1     2235.00     1888.77    106.88 o 
  -1  19   1    14947.06    13368.32    363.70 o 
   0  19   1      543.45      359.88     57.88 o 
   2  19   1      915.73      584.64    154.93 o 
   3  19   1    30765.42    30327.94   1605.54 o 
   4  19   1      567.25      855.29    166.21 o 
   5  19   1    42348.40    44189.88    935.24 o 
   6  19   1       32.27      153.06     61.36 o 
   7  19   1    10380.84     9319.37    239.20 o 
   8  19   1     5757.71     5951.51    216.57 o 
   9  19   1    10452.74     9569.21    374.81 o 
  10  19   1     1086.74      927.14    124.54 o 
  11  19   1     2401.98     2622.37    238.22 o 
  12  19   1     1251.38     1496.22    155.87 o 
  13  19   1      999.47      714.67    112.70 o 
  14  19   1       94.68       91.96     93.89 o 
  15  19   1       38.11      511.79    173.29 o 
  16  19   1        4.41      322.33    110.15 o 
 -15  20   1       40.49      159.81    135.14 o 
 -14  20   1       58.67       70.53    108.54 o 
 -13  20   1      707.35      566.31    111.80 o 
 -12  20   1      668.46      680.52    112.40 o 
 -11  20   1      655.14      448.21     75.49 o 
 -10  20   1     2243.92     2132.56    137.57 o 
  -9  20   1     3905.56     3565.27    190.23 o 
  -8  20   1     9862.81    10028.48    409.64 o 
  -7  20   1     3820.81     3862.14    166.26 o 
  -6  20   1     3714.29     2792.47    120.38 o 
  -5  20   1    21338.96    22035.29    442.00 o 
  -4  20   1     9455.83     8540.41    223.29 o 
  -3  20   1    21269.43    23228.93    510.56 o 
  -2  20   1      425.94      263.15     62.73 o 
  -1  20   1    15123.56    14427.95    427.97 o 
   0  20   1     1921.06     2108.35    106.55 o 
   2  20   1      306.43      470.02     68.52 o 
   3  20   1     6866.17     7514.95    319.81 o 
   4  20   1      318.56      158.59     65.93 o 
   5  20   1        6.23      250.69    179.97 o 
   6  20   1       11.38        4.97     45.67 o 
   7  20   1      302.52      286.54     51.67 o 
   8  20   1     1735.11     1779.73    149.50 o 
   9  20   1     1265.41     1025.72    119.57 o 
  10  20   1     3008.71     2857.90    170.43 o 
  11  20   1     3289.63     3232.38    222.85 o 
  12  20   1     1880.55     2238.31    224.09 o 
  13  20   1     4583.40     4120.19    329.44 o 
  14  20   1     3971.97     4119.04    296.21 o 
  15  20   1     1961.78     2054.63    414.57 o 
 -15  21   1       36.87      222.08    127.43 o 
 -14  21   1      902.03      775.47    153.25 o 
 -13  21   1       38.72      209.87    118.73 o 
 -12  21   1      640.50      571.84     99.75 o 
 -11  21   1      877.20      951.75    114.47 o 
 -10  21   1      155.21      135.76     69.96 o 
  -9  21   1       56.85       97.20     58.50 o 
  -8  21   1        3.83      130.30     69.20 o 
  -7  21   1     2035.62     2078.01    143.02 o 
  -6  21   1     5503.42     5513.28    189.25 o 
  -5  21   1      670.48      439.28     63.15 o 
  -4  21   1     5186.07     5359.40    175.91 o 
  -3  21   1      410.77      348.63     68.21 o 
  -2  21   1     4039.66     3883.63    149.92 o 
  -1  21   1        9.36      270.33     75.14 o 
   0  21   1      276.31      792.28     99.33 o 
   1  21   1      710.37     1214.87    175.61 o 
   2  21   1       21.66      146.16     65.94 o 
   3  21   1     2627.90     2296.13    166.30 o 
   4  21   1      328.93      239.67     72.83 o 
   5  21   1    10654.00    10965.27    308.68 o 
   6  21   1     1607.36     1467.72    139.10 o 
   7  21   1      380.39      234.60     54.65 o 
   8  21   1      246.23      110.48     74.12 o 
   9  21   1     1474.51     1213.68    129.84 o 
  10  21   1      371.84      344.93     85.74 o 
  11  21   1       56.10      238.56     93.21 o 
  12  21   1      797.13      600.96     95.56 o 
  13  21   1       47.87      340.92    120.29 o 
  14  21   1      243.03      341.02    169.13 o 
  15  21   1      439.77      280.39    126.63 o 
 -15  22   1     2390.99     2332.76    308.18 o 
 -14  22   1      123.07      266.76    162.41 o 
 -13  22   1     3633.71     3918.16    293.36 o 
 -12  22   1      224.28      177.36     80.41 o 
 -11  22   1     3212.52     3043.92    267.32 o 
 -10  22   1        4.16       76.63     54.73 o 
  -9  22   1     2119.25     2044.79    181.51 o 
  -8  22   1      471.22      378.42    116.72 o 
  -7  22   1      251.06      277.03     59.03 o 
  -6  22   1        9.83      196.61     61.14 o 
  -5  22   1        5.39       34.97     67.38 o 
  -4  22   1      962.11      915.12    102.87 o 
  -3  22   1      372.00      294.23     45.88 o 
  -2  22   1     4856.69     4028.07    178.74 o 
  -1  22   1     1234.74     1105.90     89.24 o 
   0  22   1     6976.10     7599.08    192.69 o 
   1  22   1     3911.61     4191.73    182.30 o 
   2  22   1    15826.87    15223.54    331.22 o 
   3  22   1     4847.82     5168.62    215.48 o 
   4  22   1    17213.38    17613.24    464.89 o 
   5  22   1     3948.80     4197.10    211.17 o 
   6  22   1    12705.53    12675.87    438.70 o 
   7  22   1     2878.46     2764.81    159.18 o 
   8  22   1     6394.74     6516.02    202.70 o 
   9  22   1      201.42      170.04     63.94 o 
  10  22   1     2218.42     2544.27    224.41 o 
  11  22   1       16.76      244.06     80.57 o 
  12  22   1      993.25      873.02    139.48 o 
  13  22   1       51.17      157.58     85.32 o 
  14  22   1      193.14      364.00    125.73 o 
  15  22   1      334.17      504.80    136.83 o 
 -14  23   1     1157.41     1340.73    195.04 o 
 -13  23   1      111.31      462.68    207.02 o 
 -12  23   1     2993.09     3009.32    197.25 o 
 -11  23   1       96.75      132.13     77.98 o 
 -10  23   1     3618.95     3972.18    195.39 o 
  -9  23   1      706.57      506.52     85.30 o 
  -8  23   1     5821.97     6191.37    242.46 o 
  -7  23   1      317.47      130.09     41.64 o 
  -6  23   1     5052.18     4546.72    210.97 o 
  -5  23   1      248.37      342.28     72.30 o 
  -4  23   1     7714.10     7675.15    285.60 o 
  -3  23   1      154.78      186.28     68.63 o 
  -2  23   1     1794.89     1758.67    133.52 o 
  -1  23   1       26.69       -1.80     74.19 o 
   0  23   1     1014.01      878.47     88.97 o 
   1  23   1     1266.42     1449.36    124.12 o 
   2  23   1      594.94      902.43    106.50 o 
   3  23   1      350.16      535.19    142.12 o 
   4  23   1       69.54      339.34    162.96 o 
   5  23   1     6032.29     6474.21    349.58 o 
   6  23   1      725.71      678.30    104.09 o 
   7  23   1     2943.49     2817.40    176.25 o 
   8  23   1       45.83      195.61     57.95 o 
   9  23   1     6999.03     7298.08    276.73 o 
  10  23   1      372.58      471.68     81.91 o 
  11  23   1     1706.88     1947.79    195.37 o 
  12  23   1      900.88      850.37    205.08 o 
  13  23   1     2630.92     2618.81    265.26 o 
  14  23   1      845.76      743.58    167.25 o 
 -14  24   1       31.33       50.40    149.41 o 
 -13  24   1      118.85      245.38    103.26 o 
 -12  24   1      175.08      189.12    136.52 o 
 -11  24   1      277.35      344.25    133.07 o 
 -10  24   1      109.51      243.24     94.73 o 
  -9  24   1       58.28      118.78     64.71 o 
  -8  24   1      139.01      145.70     56.81 o 
  -7  24   1      350.49      316.81     76.81 o 
  -6  24   1       49.63      282.14     71.58 o 
  -5  24   1       73.80       94.66     69.97 o 
  -4  24   1     4944.82     4642.03    208.95 o 
  -3  24   1      405.67      456.85     76.03 o 
  -2  24   1     2609.53     2108.60    152.88 o 
  -1  24   1       33.43      100.40     60.15 o 
   0  24   1     5316.85     5472.65    307.77 o 
   1  24   1      349.81      435.28     77.09 o 
   2  24   1      863.49     1072.53    116.83 o 
   3  24   1      604.52      618.11    100.14 o 
   4  24   1     2413.23     2471.08    154.02 o 
   5  24   1     1423.09     1386.71    239.46 o 
   6  24   1      479.52      544.66     79.20 o 
   7  24   1      957.25      976.83    117.87 o 
   8  24   1     1456.59     1215.00    120.05 o 
   9  24   1      238.82      226.48     71.80 o 
  10  24   1      340.38      224.65     67.90 o 
  11  24   1      317.24      251.61     65.97 o 
  12  24   1      630.35      696.81    153.91 o 
  13  24   1       23.18      208.30    201.29 o 
  14  24   1       72.72      337.70    164.13 o 
 -13  25   1      244.10      313.67    101.98 o 
 -12  25   1     1295.41     1347.60    229.51 o 
 -11  25   1      113.83      169.37     80.44 o 
 -10  25   1      556.65      764.67    137.75 o 
  -9  25   1      549.53      444.90     93.77 o 
  -8  25   1     1088.19     1210.34    142.61 o 
  -7  25   1     3974.38     4558.60    232.68 o 
  -6  25   1     1072.72     1037.62    119.27 o 
  -5  25   1     3831.67     4089.66    202.35 o 
  -4  25   1      476.01      328.65     96.46 o 
  -3  25   1     5365.29     6444.09    275.47 o 
  -2  25   1     4739.57     4260.00    204.69 o 
  -1  25   1     8876.72     9596.89    339.17 o 
   0  25   1     6080.81     5899.43    286.91 o 
   1  25   1     4165.52     4638.84    205.58 o 
   2  25   1     9800.45     8974.67    652.42 o 
   3  25   1     7280.41     8559.42    336.68 o 
   4  25   1     3442.06     3254.57    202.88 o 
   5  25   1     2063.49     1756.64    145.43 o 
   6  25   1     1814.34     1551.55    160.31 o 
   7  25   1     2683.35     2621.76    190.21 o 
   8  25   1        0.07       57.07     44.42 o 
   9  25   1      109.39      101.64     39.19 o 
  10  25   1       12.21      153.83     67.88 o 
  11  25   1      759.76      497.38    159.85 o 
  12  25   1      685.02      774.75    172.45 o 
  13  25   1      120.90      146.70    112.59 o 
 -13  26   1     1846.20     1490.00    268.28 o 
 -12  26   1       49.40      169.31     79.33 o 
 -11  26   1     3852.46     4046.80    303.03 o 
 -10  26   1       17.20      207.33    105.39 o 
  -9  26   1     5110.35     5602.10    318.70 o 
  -8  26   1      251.67      339.28    116.57 o 
  -7  26   1     5954.41     5524.93    367.19 o 
  -6  26   1      121.60      108.96     72.63 o 
  -5  26   1     6469.93     7169.69    363.56 o 
  -4  26   1       32.38      110.63     64.14 o 
  -3  26   1     2741.49     2437.91    155.36 o 
  -2  26   1      446.43      329.12     68.04 o 
  -1  26   1       84.05      404.69    103.85 o 
   0  26   1     2044.04     2102.50    186.92 o 
   1  26   1      227.49      352.43     62.41 o 
   2  26   1     4299.91     5206.80    399.77 o 
   3  26   1     2249.98     2507.03    469.69 o 
   4  26   1     5076.61     5040.57    235.54 o 
   5  26   1     1875.93     1937.91    136.60 o 
   6  26   1     6232.85     6705.28    274.79 o 
   7  26   1      246.21      303.66     58.02 o 
   8  26   1     6671.76     7724.93    334.60 o 
   9  26   1        0.12       89.22     64.18 o 
  10  26   1     4115.75     3760.02    480.05 o 
  11  26   1        9.30      433.42    118.75 o 
  12  26   1     2904.94     3114.15    467.73 o 
  13  26   1      139.28      158.51    102.89 o 
 -12  27   1       93.18       67.06    104.90 o 
 -11  27   1       10.43      228.79    187.34 o 
 -10  27   1      483.61      489.83    104.22 o 
  -9  27   1      637.08      360.59     85.30 o 
  -8  27   1       60.47      172.45     72.86 o 
  -7  27   1      371.69      388.77    112.76 o 
  -6  27   1      189.37      108.11    155.66 o 
  -5  27   1     1863.49     1943.12    211.31 o 
  -4  27   1      324.00      306.32     87.48 o 
  -3  27   1     2470.08     2248.06    194.29 o 
  -2  27   1     1113.85     1315.35    188.40 o 
  -1  27   1     2007.14     1938.90    175.01 o 
   0  27   1     2870.67     2945.82    241.86 o 
   1  27   1      409.45      438.63     72.05 o 
   2  27   1     4060.92     4484.98    259.22 o 
   3  27   1        5.09       90.40     67.72 o 
   4  27   1     2793.58     3300.43    242.24 o 
   5  27   1       65.76      101.79     61.66 o 
   6  27   1     2182.89     2278.39    175.59 o 
   7  27   1     2054.07     1677.19    148.72 o 
   8  27   1      223.46      167.48     85.26 o 
   9  27   1      362.11      294.33     65.24 o 
  10  27   1       21.37      293.19     89.30 o 
  11  27   1      666.29      465.02    113.16 o 
  12  27   1      139.12      265.65    123.05 o 
 -12  28   1        8.69      149.89    190.45 o 
 -11  28   1      386.40      399.12    146.32 o 
 -10  28   1      453.45      384.51    105.91 o 
  -9  28   1      206.14      251.54    122.88 o 
  -8  28   1     1540.70     1469.41    178.74 o 
  -7  28   1     2404.64     2363.34    211.98 o 
  -6  28   1     5303.33     5491.30    333.04 o 
  -5  28   1     2712.69     2586.76    218.96 o 
  -4  28   1     4683.56     5094.32    285.59 o 
  -3  28   1     5851.26     6175.25    344.26 o 
  -2  28   1    11569.95    12503.04    601.80 o 
  -1  28   1     5235.44     5341.52    262.44 o 
   0  28   1     4722.01     4874.35    259.37 o 
   1  28   1     6179.27     6425.49    346.48 o 
   2  28   1     4375.39     4952.81    347.41 o 
   3  28   1     2073.67     2335.69    262.09 o 
   4  28   1      340.37      415.06     71.60 o 
   5  28   1      848.80      792.56    110.30 o 
   6  28   1      166.77      179.07     55.90 o 
   7  28   1       23.25      109.86     55.93 o 
   8  28   1       63.02       74.79     61.00 o 
   9  28   1       47.44       55.27    107.00 o 
  10  28   1      116.19       89.51     81.54 o 
  11  28   1      461.25      421.74    149.44 o 
  12  28   1      421.50      245.58    101.92 o 
 -11  29   1       79.01      166.40     76.65 o 
 -10  29   1     2634.68     3277.67    319.96 o 
  -9  29   1      172.76      205.66     99.73 o 
  -8  29   1     3208.43     3080.30    225.90 o 
  -7  29   1      218.44      262.58     80.73 o 
  -6  29   1     1993.54     1788.57    185.41 o 
  -5  29   1      106.57      375.01    102.02 o 
  -4  29   1     1271.90     1010.49    202.86 o 
  -3  29   1       87.19      129.93     83.19 o 
  -2  29   1      341.08      458.68     92.85 o 
  -1  29   1      609.31      764.91    115.62 o 
   0  29   1      131.29      253.59     67.61 o 
   1  29   1     1029.62     1148.21    137.77 o 
   2  29   1       21.37      194.30     79.13 o 
   3  29   1     4174.35     4032.13    238.89 o 
   4  29   1      789.95     1108.71    126.66 o 
   5  29   1     5543.93     6289.89    309.64 o 
   6  29   1      139.58      167.38     63.38 o 
   7  29   1     8260.63     8256.75    390.02 o 
   8  29   1      182.63      159.87    106.31 o 
   9  29   1     5155.07     5193.94    369.19 o 
  10  29   1       25.55      166.76    131.97 o 
  11  29   1     3648.54     3932.12    729.22 o 
 -10  30   1      687.84      619.95    262.72 o 
  -9  30   1      152.58      362.49    125.37 o 
  -8  30   1      880.43     1031.46    230.57 o 
  -7  30   1        1.73      202.20     80.41 o 
  -6  30   1     1501.06     1854.64    171.82 o 
  -5  30   1       45.76      428.87    112.63 o 
  -4  30   1     1206.15     1476.81    182.07 o 
  -3  30   1     1867.21     1597.68    170.94 o 
  -2  30   1      533.72      832.04    117.37 o 
  -1  30   1     1370.77     1704.61    209.21 o 
   0  30   1        0.29      329.80     89.76 o 
   1  30   1     4689.08     4789.51    294.49 o 
   2  30   1      255.04      420.78     87.28 o 
   3  30   1     2155.13     2555.30    231.85 o 
   4  30   1      246.00      445.37     77.74 o 
   5  30   1     1130.52     1220.26    166.13 o 
   6  30   1      725.03      934.68    163.25 o 
   7  30   1       33.17      206.52    100.66 o 
   8  30   1      498.07      410.78    107.35 o 
   9  30   1      207.50      366.23    122.13 o 
  10  30   1      181.42      125.97    105.17 o 
  -9  31   1      816.22      786.06    154.17 o 
  -8  31   1      862.28      906.57    131.90 o 
  -7  31   1     2660.53     2382.44    216.40 o 
  -6  31   1     2557.98     2356.54    203.82 o 
  -5  31   1     2253.48     2297.54    227.95 o 
  -4  31   1     2355.03     2685.65    227.25 o 
  -3  31   1     2141.54     2137.48    196.66 o 
  -2  31   1     3665.53     4022.03    316.78 o 
  -1  31   1     1884.52     1636.73    232.00 o 
   0  31   1     4173.74     4152.38    313.37 o 
   1  31   1     1464.31     1841.92    286.00 o 
   2  31   1     2236.50     2645.06    224.77 o 
   3  31   1      422.96      385.00     74.57 o 
   4  31   1     1434.63     1333.91    199.43 o 
   5  31   1      143.36      267.57     77.98 o 
   6  31   1       28.26       84.21     78.07 o 
   7  31   1      379.22      276.32     84.71 o 
   8  31   1       98.56     -136.65    136.65 o 
   9  31   1      148.00      152.47    113.37 o 
  -8  32   1      123.76      374.41    106.60 o 
  -7  32   1     1427.82     1260.76    197.95 o 
  -6  32   1       12.16      173.30    116.33 o 
  -5  32   1      276.99      141.71    127.40 o 
  -4  32   1       16.70      154.29     91.60 o 
  -3  32   1      124.87      221.20     80.41 o 
  -2  32   1      474.46      455.78    110.71 o 
  -1  32   1       48.47      116.17    111.86 o 
   0  32   1     1197.40     1236.67    185.09 o 
   1  32   1       24.21       40.07     99.27 o 
   2  32   1     3472.39     3124.86    325.33 o 
   3  32   1      173.88      222.40     62.27 o 
   4  32   1     4366.95     4305.21    272.74 o 
   5  32   1        2.04      181.42    152.66 o 
   6  32   1     5868.91     5435.69    426.75 o 
   7  32   1       42.53      117.17    191.58 o 
   8  32   1     4111.12     4323.53    309.57 o 
  -7  33   1      512.06      261.80    103.42 o 
  -6  33   1      175.82      231.96     68.47 o 
  -5  33   1      883.48      984.84    127.62 o 
  -4  33   1     1173.69     1321.84    193.90 o 
  -3  33   1      264.67      286.91     90.40 o 
  -2  33   1     1148.80     1187.99    155.57 o 
  -1  33   1       74.62      174.96    155.68 o 
   0  33   1      723.97      705.45    113.93 o 
   1  33   1      141.82      210.28    119.10 o 
   2  33   1      795.34      724.59    298.42 o 
   3  33   1      485.56      436.45    141.56 o 
   4  33   1       39.04      173.32    105.90 o 
   5  33   1     1058.72      881.80    126.90 o 
   6  33   1       46.02      295.01     89.44 o 
   7  33   1      739.00      849.31    185.66 o 
  -6  34   1     1551.46     1396.12    186.20 o 
  -5  34   1     2461.33     2712.18    233.93 o 
  -4  34   1     1848.14     2008.17    230.48 o 
  -3  34   1     1695.46     2000.28    228.80 o 
  -2  34   1     1491.57     1336.39    211.76 o 
  -1  34   1     3049.62     3178.05    260.17 o 
   0  34   1     1350.68     1023.15    187.80 o 
   1  34   1     1370.31     1647.78    217.61 o 
   2  34   1      597.28      523.68    111.08 o 
   3  34   1     1110.50     1143.33    187.80 o 
   4  34   1      222.80      330.09     88.19 o 
   5  34   1       79.84      248.71     96.16 o 
   6  34   1      224.38      176.15    133.96 o 
  -4  35   1       61.12      264.68    163.44 o 
  -3  35   1      219.84      365.43     75.04 o 
  -2  35   1       11.90      137.38     96.30 o 
  -1  35   1     1127.12      882.77    180.36 o 
   0  35   1       62.97      201.46     75.52 o 
   1  35   1     2094.25     1560.58    271.77 o 
   2  35   1      134.74      317.25     90.62 o 
   3  35   1     2812.77     2810.79    281.36 o 
   4  35   1       17.65      420.07     96.26 o 
  -1  36   1      417.50      482.59    108.22 o 
   0  36   1       54.76      100.52     68.71 o 
   1  36   1      759.40      587.24    120.16 o 
 -18   0   2       33.83       90.01    256.89 o 
 -17   0   2      426.23      303.75    155.16 o 
 -16   0   2      263.48      216.43     73.24 o 
 -15   0   2        8.84      261.51    130.20 o 
 -14   0   2      282.78      253.38     69.16 o 
 -13   0   2    12115.32    10421.69    526.95 o 
 -12   0   2     4386.50     4050.37    252.33 o 
 -11   0   2     9203.70    10596.70    363.42 o 
 -10   0   2      685.51      916.87    117.75 o 
  -9   0   2    73195.28    72190.64   1244.64 o 
  -8   0   2     5378.87     6539.55    314.31 o 
  -7   0   2   111646.51   129122.93   1867.38 o 
  -6   0   2      367.49      446.19     60.40 o 
  -5   0   2    87763.18    97880.77   1025.60 o 
  -4   0   2    48140.95    37240.71    577.60 o 
  -3   0   2   138171.31   135712.11   3217.81 o 
  -2   0   2    50713.40    44465.75    722.01 o 
  -1   0   2     8802.63    11925.43    548.40 o 
   0   0   2    17350.20    19224.55    291.03 o 
   1   0   2    21308.16    16785.56    252.16 o 
   2   0   2    11501.76    13760.88    301.52 o 
   3   0   2      267.92      508.02     50.76 o 
   4   0   2    35610.68    34533.30    677.72 o 
   5   0   2     9897.65    11870.80    323.03 o 
   6   0   2      712.46      581.19     54.94 o 
   7   0   2     3951.58     3750.40    158.92 o 
   8   0   2    37026.82    39393.28    890.50 o 
   9   0   2     2039.20     1842.07    112.50 o 
  10   0   2    41200.09    45967.27    994.82 o 
  11   0   2       59.63      121.07     74.14 o 
  12   0   2    11248.60    11787.66    361.77 o 
  13   0   2       58.55      180.86     74.82 o 
  14   0   2    30390.39    32532.88    955.18 o 
  15   0   2      684.78      610.22     88.68 o 
  16   0   2     4913.77     4953.63    286.79 o 
  17   0   2     1580.09     1212.36    284.44 o 
  18   0   2     2927.73     3193.93    297.43 o 
 -18   1   2     1150.99     1104.04    145.28 o 
 -17   1   2     2986.69     2988.73    280.49 o 
 -16   1   2      826.97      674.88    163.34 o 
 -15   1   2     5229.61     4910.47    395.49 o 
 -14   1   2     2299.81     2089.34    124.07 o 
 -13   1   2     7189.00     7395.58    258.52 o 
 -12   1   2     2083.42     2062.55    130.25 o 
 -11   1   2     8251.92     8108.59    181.22 o 
 -10   1   2     2596.19     2361.39    104.40 o 
  -9   1   2       81.12      333.01     61.15 o 
  -8   1   2      706.95      415.63     68.24 o 
  -7   1   2     1759.89     1705.59     90.95 o 
  -6   1   2     5116.33     3796.34    116.55 o 
  -5   1   2      820.63      810.90     57.51 o 
  -4   1   2    11776.50    11807.56    226.59 o 
  -3   1   2     2208.33     3297.98    109.19 o 
  -2   1   2    12314.35    13879.08    235.16 o 
   0   1   2     2475.34     3436.09     59.36 o 
   1   1   2    81331.20    77667.91    546.80 o 
   2   1   2      496.42      658.62     43.71 o 
   3   1   2    39560.94    38720.33    393.31 o 
   4   1   2     1467.11     1467.12     47.37 o 
   5   1   2    62072.00    64501.96    495.09 o 
   6   1   2    18137.84    16398.78    232.47 o 
   7   1   2     4235.20     5068.51    106.46 o 
   8   1   2    12353.93    12332.47    194.03 o 
   9   1   2      128.57      167.36     29.01 o 
  10   1   2     4827.24     4610.05    149.97 o 
  11   1   2     3185.17     3288.88    107.46 o 
  12   1   2     3784.26     3525.42    113.89 o 
  13   1   2      384.92      278.33     46.71 o 
  14   1   2       65.94      296.35     71.90 o 
  15   1   2      678.33      548.00     75.89 o 
  16   1   2     1437.94     1553.22    139.53 o 
  17   1   2       13.19      111.92     57.45 o 
  18   1   2     2420.41     2139.17    255.41 o 
 -18   2   2     1855.59     1687.12    196.96 o 
 -17   2   2      499.40      444.71    107.48 o 
 -16   2   2     5739.09     5719.68    395.51 o 
 -15   2   2      652.97      614.70     78.24 o 
 -14   2   2     5792.81     5579.27    193.60 o 
 -13   2   2      813.40      739.06     87.27 o 
 -12   2   2    13539.92    14432.78    391.43 o 
 -11   2   2      583.08      724.73     77.70 o 
 -10   2   2     3689.61     4627.11    137.31 o 
  -9   2   2     2299.83     2948.06    120.80 o 
  -8   2   2       95.36      385.50     85.52 o 
  -7   2   2     1413.24     1973.04     99.91 o 
  -6   2   2      549.98      496.77     44.50 o 
  -5   2   2    12642.02    12192.07    238.00 o 
  -4   2   2      371.38      456.45     50.25 o 
  -3   2   2     2262.50     2892.18    138.99 o 
  -2   2   2    29521.84    31241.39    338.30 o 
  -1   2   2     6211.71     4298.55     75.30 o 
   0   2   2    45356.16    50397.90   1072.59 o 
   1   2   2     7883.54    11723.15    186.46 o 
   2   2   2     3562.48     3763.93     66.11 o 
   3   2   2    30432.47    27472.73    309.39 o 
   4   2   2    23111.95    23691.09    258.73 o 
   5   2   2    12223.99    11375.67    216.31 o 
   6   2   2     4047.15     4085.52    105.78 o 
   7   2   2    19207.02    18499.54    280.85 o 
   8   2   2     1755.83     1723.49     86.15 o 
   9   2   2     5982.92     6115.54    147.35 o 
  10   2   2     2227.94     1957.11     98.17 o 
  11   2   2     5254.72     5134.80    161.89 o 
  12   2   2     1888.84     1628.12    104.22 o 
  13   2   2      658.92     1077.11    110.38 o 
  14   2   2      277.71      182.20     38.50 o 
  15   2   2      141.47      149.84     57.31 o 
  16   2   2       32.38      104.71     36.90 o 
  17   2   2     2424.23     2118.55    158.76 o 
  18   2   2      362.12      312.68     58.97 o 
 -18   3   2       38.57      219.20    106.65 o 
 -17   3   2        7.79      148.47     68.30 o 
 -16   3   2      466.99      426.40     93.44 o 
 -15   3   2       56.42      182.70     69.09 o 
 -14   3   2     2384.10     2453.62    125.33 o 
 -13   3   2      733.67      553.15     65.71 o 
 -12   3   2    11577.73    11951.54    357.24 o 
 -11   3   2       46.35      176.91     41.65 o 
 -10   3   2    28885.88    32201.82    540.68 o 
  -9   3   2      121.76       42.12     45.75 o 
  -8   3   2    72309.44    79004.34    869.57 o 
  -7   3   2     6586.06     6387.40    151.09 o 
  -6   3   2    65174.29    61528.80    769.08 o 
  -5   3   2     1210.99     2046.00     83.43 o 
  -4   3   2    72422.16    77201.18   1205.46 o 
  -3   3   2     2194.54     2122.74    122.84 o 
  -2   3   2    22865.73    23465.91    275.26 o 
  -1   3   2    30282.90    28313.22    213.90 o 
   0   3   2    26125.50    28679.58    404.06 o 
   1   3   2     1059.95     1087.21     40.13 o 
   2   3   2    11180.75    12119.18    233.57 o 
   3   3   2     9650.22    10018.40    219.03 o 
   4   3   2     1999.04     1589.47     49.00 o 
   5   3   2     1864.63     2056.59     54.07 o 
   6   3   2      853.53     1041.77     51.69 o 
   7   3   2    21182.36    23311.11    343.65 o 
   8   3   2     4735.96     4642.22    137.52 o 
   9   3   2    43085.40    46276.55    659.32 o 
  10   3   2       41.63       96.63     33.10 o 
  11   3   2    15830.26    14970.80    306.06 o 
  12   3   2      678.40      830.04     73.87 o 
  13   3   2    24189.01    27445.16    684.77 o 
  14   3   2       38.35       18.51     55.20 o 
  15   3   2    11251.08    11013.07    310.86 o 
  16   3   2     1354.63     1296.40    116.35 o 
  17   3   2     3278.69     2744.67    197.28 o 
  18   3   2      253.67      137.56     77.99 o 
 -18   4   2     1954.69     1922.18    196.77 o 
 -17   4   2     1442.65     1675.18    191.72 o 
 -16   4   2     3823.25     3361.31    498.19 o 
 -15   4   2      290.32      271.17     77.86 o 
 -14   4   2     5946.41     5844.56    234.92 o 
 -13   4   2     7095.82     7633.20    264.32 o 
 -12   4   2     1528.44     1535.10    104.97 o 
 -11   4   2     1269.57     1343.87    100.61 o 
 -10   4   2     2920.99     2680.88    111.69 o 
  -9   4   2      582.82      611.56     74.61 o 
  -8   4   2     1272.62     1587.52    107.27 o 
  -7   4   2      603.53      627.46     61.55 o 
  -6   4   2     3552.28     3745.10    116.38 o 
  -5   4   2     2494.99     3138.53     90.52 o 
  -4   4   2      340.46      371.26     61.75 o 
  -3   4   2     2215.99     1839.01     79.05 o 
  -2   4   2     6958.51     6767.62    125.34 o 
  -1   4   2     3374.66     4673.00     94.30 o 
   0   4   2    87652.91    84791.58    590.32 o 
   1   4   2    23153.75    21885.00    262.51 o 
   2   4   2    21214.04    25971.70    510.90 o 
   3   4   2    16825.63    17545.99    326.59 o 
   4   4   2    22670.55    21650.99    281.27 o 
   5   4   2    19353.54    18461.75    229.22 o 
   6   4   2     7846.26     8270.64    121.81 o 
   7   4   2    20985.03    21034.46    435.05 o 
   8   4   2     1463.98     1687.54     75.37 o 
   9   4   2     3388.22     3098.03     99.08 o 
  10   4   2       91.13      123.49     49.91 o 
  11   4   2      736.30     1023.23     88.84 o 
  12   4   2     1671.75     1812.23    101.28 o 
  13   4   2       92.68      159.36     40.99 o 
  14   4   2       36.52      176.40     42.57 o 
  15   4   2     1201.26     1290.81    109.47 o 
  16   4   2      220.89      227.26     37.16 o 
  17   4   2     1904.98     2215.77    187.86 o 
  18   4   2      604.14      576.04     88.88 o 
 -18   5   2      357.13      462.01    102.86 o 
 -17   5   2     4183.85     3703.56    261.46 o 
 -16   5   2      614.50      571.61    114.60 o 
 -15   5   2     3387.89     3830.58    208.47 o 
 -14   5   2      262.61      226.17     61.10 o 
 -13   5   2     8964.48     9426.52    325.79 o 
 -12   5   2       30.08      114.55     56.68 o 
 -11   5   2     4564.56     4613.76    158.84 o 
 -10   5   2      922.38      739.43     70.55 o 
  -9   5   2       73.20      214.39     49.69 o 
  -8   5   2     1315.62     1324.83     81.90 o 
  -7   5   2       65.77      141.63     35.60 o 
  -6   5   2     1403.44     1018.74     60.70 o 
  -5   5   2     1457.68     1853.13     74.98 o 
  -4   5   2     2102.89     2458.53     82.97 o 
  -3   5   2     5367.60     5727.76    125.87 o 
  -2   5   2    22330.43    21543.43    256.84 o 
  -1   5   2     1302.73      912.52     65.14 o 
   0   5   2    80911.49    77440.42    552.71 o 
   1   5   2     1689.47     1307.19     61.13 o 
   2   5   2    50444.51    50739.52    442.20 o 
   3   5   2    19777.48    16867.11    263.52 o 
   4   5   2    13927.40    14458.07    422.82 o 
   5   5   2     5059.51     4876.47    110.40 o 
   6   5   2    13460.32    15415.89    227.72 o 
   7   5   2     3925.60     3766.90    101.74 o 
   8   5   2     2407.83     2188.04     72.97 o 
   9   5   2     1689.93     1577.15     67.70 o 
  10   5   2     1063.88     1545.35     97.35 o 
  11   5   2      132.44      213.77     40.19 o 
  12   5   2      112.57      250.09     55.02 o 
  13   5   2      576.93      616.26     64.21 o 
  14   5   2       19.39      168.49     54.28 o 
  15   5   2       32.12      137.78     36.25 o 
  16   5   2      945.00      691.87     64.80 o 
  17   5   2      191.88      146.53     57.39 o 
  18   5   2     1066.33      689.73    129.55 o 
 -18   6   2       43.76      174.95     80.32 o 
 -17   6   2      314.34      370.87     88.35 o 
 -16   6   2      985.04      666.63     89.09 o 
 -15   6   2     1625.99     1399.71    139.03 o 
 -14   6   2       19.42      -46.44     52.05 o 
 -13   6   2     8674.31     9100.83    297.01 o 
 -12   6   2     1857.70     1739.34    115.32 o 
 -11   6   2    10124.86    10482.17    248.51 o 
 -10   6   2      172.81      154.04     49.31 o 
  -9   6   2    17950.62    15669.01    277.60 o 
  -8   6   2     5640.06     4453.83    130.23 o 
  -7   6   2    48640.40    52711.80    606.59 o 
  -6   6   2      276.01      261.41     31.53 o 
  -5   6   2    20546.23    18726.06    303.09 o 
  -4   6   2     7776.83     7605.31    158.82 o 
  -3   6   2    72977.93    68898.57    566.59 o 
  -2   6   2     1116.06     1060.54     57.29 o 
  -1   6   2    33196.80    33530.23    366.36 o 
   0   6   2     8495.64     8778.19    172.42 o 
   1   6   2    58804.39    52701.02    461.40 o 
   2   6   2     7647.39    10035.51    183.69 o 
   3   6   2    43316.11    45851.91    534.99 o 
   4   6   2     8467.02     6520.99    138.67 o 
   5   6   2     8467.03     8903.22    153.44 o 
   6   6   2    22371.10    19894.56    363.50 o 
   7   6   2     4636.82     4335.25    100.10 o 
   8   6   2    37851.58    36532.48    691.78 o 
   9   6   2       67.07       29.16     41.64 o 
  10   6   2    27089.87    25626.37    511.79 o 
  11   6   2      355.06      458.43     64.63 o 
  12   6   2    13645.54    13463.45    322.12 o 
  13   6   2      321.35      201.18     42.13 o 
  14   6   2    16598.97    15550.57    427.55 o 
  15   6   2      814.29      838.67     84.87 o 
  16   6   2     4823.29     4957.09    301.86 o 
  17   6   2       42.11      239.52    112.87 o 
  18   6   2     1787.69     1326.64    192.42 o 
 -18   7   2      636.44      714.66    121.64 o 
 -17   7   2     1832.79     1680.55    194.65 o 
 -16   7   2      267.42      486.49     82.02 o 
 -15   7   2     3146.91     3374.08    283.91 o 
 -14   7   2      279.94      347.58     58.14 o 
 -13   7   2     2139.97     2156.07    147.46 o 
 -12   7   2      134.46      188.46    408.36 o 
 -11   7   2     4657.12     5409.41    159.22 o 
 -10   7   2      136.05      272.13     48.88 o 
  -9   7   2       10.54      230.34     54.10 o 
  -8   7   2     1410.09     1326.53     94.51 o 
  -7   7   2       71.56      176.53     43.33 o 
  -6   7   2     4814.94     4621.85    131.76 o 
  -5   7   2     3910.92     4257.09    126.97 o 
  -4   7   2     8102.80     7483.67    146.43 o 
  -3   7   2     6264.41     5136.10    115.81 o 
  -2   7   2    19551.00    17332.82    222.67 o 
  -1   7   2     6281.08     7433.83    134.41 o 
   0   7   2    30373.80    32871.12    359.30 o 
   1   7   2    19847.15    17116.69    208.65 o 
   2   7   2    19204.26    17127.82    238.42 o 
   3   7   2     3795.33     3708.44    100.79 o 
   4   7   2     1102.71      941.92     60.17 o 
   5   7   2       52.95      202.45     29.16 o 
   6   7   2    16445.31    15784.46    295.29 o 
   7   7   2      325.54      506.51     61.91 o 
   8   7   2     1680.19     1841.28     57.56 o 
   9   7   2      143.02       72.88     40.49 o 
  10   7   2     1769.68     2170.85     85.32 o 
  11   7   2      128.20      325.84     49.24 o 
  12   7   2       49.57      142.16     47.65 o 
  13   7   2     1307.68     1376.63     98.46 o 
  14   7   2     1440.61     1142.91     90.58 o 
  15   7   2      200.59      125.75     44.03 o 
  16   7   2     1002.30      923.36    137.68 o 
  17   7   2      308.19      170.45     87.91 o 
  18   7   2     1335.75      945.71    199.65 o 
 -18   8   2      741.26      516.51    127.20 o 
 -17   8   2      289.43      371.39     96.43 o 
 -16   8   2     1930.70     2180.10    208.35 o 
 -15   8   2      309.43      274.72     75.10 o 
 -14   8   2     1095.01      829.42    129.84 o 
 -13   8   2        0.04       52.03     46.70 o 
 -12   8   2     4641.16     4606.89    183.37 o 
 -11   8   2      197.97      222.98     51.30 o 
 -10   8   2      500.04      401.67     56.90 o 
  -9   8   2      135.42      158.80     53.63 o 
  -8   8   2      406.83      655.85     53.14 o 
  -7   8   2     3024.02     3639.40    109.14 o 
  -6   8   2     1361.51     1720.68     84.95 o 
  -5   8   2     1553.43     1689.23     74.12 o 
  -4   8   2      552.55      451.65     40.14 o 
  -3   8   2    20851.52    19654.94    251.93 o 
  -2   8   2     2136.97     3374.05     89.78 o 
  -1   8   2     3897.11     5083.39    105.59 o 
   0   8   2     1806.06     1051.52     50.28 o 
   1   8   2    60833.74    64210.71    508.48 o 
   2   8   2     4098.71     4916.21    112.50 o 
   3   8   2    19420.62    20420.18    287.84 o 
   4   8   2      947.57     1431.02     85.45 o 
   5   8   2    13327.30    13403.68    268.41 o 
   6   8   2     4410.50     4868.76    151.46 o 
   7   8   2     5146.36     4979.49    158.21 o 
   8   8   2      331.20      412.40     55.19 o 
   9   8   2     1196.66     1020.07     66.93 o 
  10   8   2      429.86      488.41     53.24 o 
  11   8   2      712.65      561.34     64.59 o 
  12   8   2      632.74      656.74     63.80 o 
  13   8   2      700.03      478.22     53.52 o 
  14   8   2      295.55      162.51     50.14 o 
  15   8   2      198.29      271.57     49.45 o 
  16   8   2      682.07      497.67     85.89 o 
  17   8   2      736.86      503.79    171.17 o 
  18   8   2      166.53      288.29    115.03 o 
 -18   9   2       28.62      232.83     69.35 o 
 -17   9   2     1546.00     1623.20    198.65 o 
 -16   9   2     1369.32     1405.30    210.39 o 
 -15   9   2      424.08      530.60     97.27 o 
 -14   9   2     2715.40     2252.83    167.40 o 
 -13   9   2     3003.29     2613.41    168.09 o 
 -12   9   2     8764.74     9322.27    277.04 o 
 -11   9   2     4601.30     4743.26    156.36 o 
 -10   9   2     3798.70     4061.45    130.75 o 
  -9   9   2      985.95      941.85     76.85 o 
  -8   9   2    12972.32    13740.62    250.16 o 
  -7   9   2     6145.07     5921.26    172.27 o 
  -6   9   2    14394.30    12916.95    188.43 o 
  -5   9   2      169.72      243.02     38.64 o 
  -4   9   2     7603.04     8230.74    150.45 o 
  -3   9   2     4066.65     3369.61     96.96 o 
  -2   9   2    16608.42    14822.65    263.11 o 
  -1   9   2    20109.47    22959.31    295.75 o 
   0   9   2    19913.13    19872.71    246.27 o 
   1   9   2    32847.04    30153.27    348.00 o 
   2   9   2    27991.04    30602.88    385.06 o 
   3   9   2     9121.05     8448.26    196.44 o 
   4   9   2     2956.01     2921.27    102.18 o 
   5   9   2    20291.94    19745.68    394.90 o 
   6   9   2    26710.13    28636.35    679.76 o 
   7   9   2    11564.86    12391.33    202.89 o 
   8   9   2     5677.33     6081.15    156.15 o 
   9   9   2     6447.36     6656.88    181.24 o 
  10   9   2     6495.07     6388.07    103.31 o 
  11   9   2    12674.36    12912.34    282.27 o 
  12   9   2       69.46       56.65     45.80 o 
  13   9   2     9342.25     9908.38    246.62 o 
  14   9   2      540.06      395.51     63.47 o 
  15   9   2     7020.63     6014.89    262.90 o 
  16   9   2       10.22       36.79     89.43 o 
  17   9   2     1695.95     1411.65    215.81 o 
  18   9   2       51.90      233.53    117.99 o 
 -18  10   2       77.51       64.42    129.46 o 
 -17  10   2      395.46      549.78     90.17 o 
 -16  10   2     2162.29     1917.37    198.81 o 
 -15  10   2      142.07      278.05     58.40 o 
 -14  10   2      325.19      279.05     67.26 o 
 -13  10   2     1000.80     1109.40    117.62 o 
 -12  10   2     1799.60     1851.13    132.26 o 
 -11  10   2      639.98      531.11     74.88 o 
 -10  10   2        9.38      172.47     44.98 o 
  -9  10   2      767.90      627.39     60.10 o 
  -8  10   2     1843.00     2249.13     96.08 o 
  -7  10   2     9051.87     8837.86    217.59 o 
  -6  10   2     1801.69     1558.89     88.65 o 
  -5  10   2    11793.60    11749.10    247.70 o 
  -4  10   2      267.33      190.26     47.77 o 
  -3  10   2    25826.26    25490.86    386.95 o 
  -2  10   2      673.81     1046.80     59.53 o 
  -1  10   2     7726.26     6514.78    128.42 o 
   0  10   2       34.15       98.45     29.99 o 
   1  10   2    13448.21    10861.98    228.53 o 
   2  10   2      443.76      336.50     58.98 o 
   3  10   2     1200.57     1393.63     60.65 o 
   4  10   2     4709.19     4599.80    141.29 o 
   5  10   2      779.23      862.41     81.94 o 
   6  10   2      266.91      216.14     47.58 o 
   7  10   2      309.20      824.51     69.10 o 
   8  10   2      532.84      258.47     49.53 o 
   9  10   2       58.70      133.50     40.35 o 
  10  10   2     2420.54     2628.49    140.07 o 
  11  10   2       28.12      148.03     44.58 o 
  12  10   2      317.42      319.58     56.33 o 
  13  10   2      967.47      943.97     78.09 o 
  14  10   2     1707.66     1454.29     99.88 o 
  15  10   2       19.38      146.21     32.86 o 
  16  10   2      511.11      388.28     86.59 o 
  17  10   2      367.71      299.23    150.39 o 
  18  10   2      199.25      227.30    105.75 o 
 -18  11   2      166.02      198.27    153.96 o 
 -17  11   2       85.32      249.35    167.29 o 
 -16  11   2      294.58      715.84    140.49 o 
 -15  11   2      256.45      332.60     69.72 o 
 -14  11   2      227.99      276.78     61.22 o 
 -13  11   2      117.04      134.56     57.87 o 
 -12  11   2      647.82      665.62     74.21 o 
 -11  11   2      559.78      652.65     70.62 o 
 -10  11   2     5655.22     6096.74    160.95 o 
  -9  11   2     1603.93     1773.48     99.45 o 
  -8  11   2     6501.97     6328.26    168.33 o 
  -7  11   2      886.46      836.03     63.62 o 
  -6  11   2    14991.58    13155.20    199.13 o 
  -5  11   2      928.51     1062.94     79.46 o 
  -4  11   2    16171.04    15556.51    259.30 o 
  -3  11   2        7.09       54.69     46.85 o 
  -2  11   2     6545.16     5634.24    125.50 o 
  -1  11   2       79.63      149.13     44.78 o 
   0  11   2     1783.35     1997.05     80.85 o 
   1  11   2      113.58      223.92     32.90 o 
   2  11   2     1475.08     1109.27     81.42 o 
   3  11   2      886.04     1420.28     89.77 o 
   4  11   2     2144.92     2481.39    120.83 o 
   5  11   2     1592.90     2088.52    135.68 o 
   6  11   2      138.64      152.14     86.05 o 
   7  11   2     2497.55     2986.01    115.14 o 
   8  11   2     2921.03     2766.11    111.00 o 
   9  11   2     6355.73     7499.96    180.49 o 
  10  11   2     2289.82     2402.51    132.77 o 
  11  11   2     4188.49     4492.67    230.82 o 
  12  11   2      246.51      320.00     55.27 o 
  13  11   2      843.31      588.37    112.26 o 
  14  11   2      146.48      184.00     57.50 o 
  15  11   2     1106.05      804.83    197.41 o 
  16  11   2       97.53      290.40    105.19 o 
  17  11   2      347.26      429.44    315.13 o 
 -17  12   2      393.74      341.18     96.94 o 
 -16  12   2     2784.70     2742.86    224.59 o 
 -15  12   2     1349.61     1153.93    148.27 o 
 -14  12   2      914.81      799.87    110.47 o 
 -13  12   2     4243.74     4569.79    210.94 o 
 -12  12   2     4468.92     4569.84    188.79 o 
 -11  12   2     2075.09     1956.81    122.14 o 
 -10  12   2       31.22      166.71     42.66 o 
  -9  12   2      742.04      993.54     91.80 o 
  -8  12   2      802.35      657.08     61.84 o 
  -7  12   2     4940.39     4967.00    150.18 o 
  -6  12   2       23.78       21.57     41.73 o 
  -5  12   2      114.49      789.12     60.94 o 
  -4  12   2     1602.72     1286.38     75.25 o 
  -3  12   2    11436.12    10796.28    202.56 o 
  -2  12   2    16154.65    17769.42    286.48 o 
  -1  12   2    14608.50    15296.18    264.96 o 
   0  12   2    36580.45    36759.89    532.21 o 
   1  12   2    73339.10    73994.75    791.16 o 
   2  12   2    18572.64    20868.26    505.22 o 
   3  12   2    24979.24    27826.54    648.60 o 
   4  12   2    38115.55    41164.22   1129.59 o 
   5  12   2    13034.09    12985.62    170.92 o 
   6  12   2    18791.93    19879.39    356.55 o 
   7  12   2    15822.38    15906.28    358.66 o 
   8  12   2     2958.71     3289.39    130.47 o 
   9  12   2     4210.57     4733.05    142.32 o 
  10  12   2     2813.84     4334.72    165.64 o 
  11  12   2     2189.95     1919.25    132.99 o 
  12  12   2     2925.37     3484.86    181.61 o 
  13  12   2       14.18      120.42     56.54 o 
  14  12   2     2437.49     2564.18    190.49 o 
  15  12   2      142.44      121.09     52.97 o 
  16  12   2     1475.72     1561.15    224.33 o 
  17  12   2      521.27      413.73    134.12 o 
 -17  13   2      267.59      320.35     88.73 o 
 -16  13   2      490.44      478.70    141.16 o 
 -15  13   2       20.94       94.46     73.34 o 
 -14  13   2      159.02      343.72     92.12 o 
 -13  13   2        0.80      125.71     74.93 o 
 -12  13   2     3271.33     3372.91    165.59 o 
 -11  13   2      141.79      240.57     64.04 o 
 -10  13   2     3721.03     3649.23    137.93 o 
  -9  13   2        3.86      114.73     61.89 o 
  -8  13   2    16091.46    17777.41    429.46 o 
  -7  13   2     1865.20     1910.14    107.30 o 
  -6  13   2     4716.43     4733.14    133.90 o 
  -5  13   2      164.38      243.92     56.22 o 
  -4  13   2    11740.48    14094.59    205.97 o 
  -3  13   2     5649.45     5470.21    132.58 o 
  -2  13   2     1993.24     1733.33     82.93 o 
  -1  13   2     3277.04     2390.56    106.43 o 
   0  13   2      155.76       22.82     68.27 o 
   1  13   2      671.58      443.43     55.18 o 
   2  13   2      249.81      315.87     46.79 o 
   3  13   2      564.17      574.90    110.18 o 
   4  13   2     3687.03     3211.57    245.86 o 
   5  13   2      514.05      516.22     63.95 o 
   6  13   2       64.29      300.54    152.09 o 
   7  13   2     9202.96     9905.27    263.28 o 
   8  13   2     2621.18     2697.80    121.58 o 
   9  13   2     6280.90     6876.08    186.85 o 
  10  13   2     1081.72     1165.73    100.16 o 
  11  13   2     4242.38     4305.71    180.45 o 
  12  13   2      226.29      334.40     70.90 o 
  13  13   2     1578.57     1884.07    205.15 o 
  14  13   2       28.19      138.32    127.60 o 
  15  13   2     2016.02     2064.62    294.49 o 
  16  13   2      105.28      132.02     69.27 o 
  17  13   2      129.31      254.33    151.03 o 
 -17  14   2      374.88      223.33    183.67 o 
 -16  14   2      159.54       97.62     64.86 o 
 -15  14   2      561.93      579.23    108.50 o 
 -14  14   2       10.17       80.60     57.98 o 
 -13  14   2     1172.20     1208.03    124.00 o 
 -12  14   2      120.16      148.00     50.96 o 
 -11  14   2     6037.39     5387.28    255.00 o 
 -10  14   2      873.48      617.68     97.34 o 
  -9  14   2    11499.75    11418.46    255.89 o 
  -8  14   2      748.22     1310.04     87.71 o 
  -7  14   2     6124.40     5696.20    161.78 o 
  -6  14   2    10891.29    11066.82    246.29 o 
  -5  14   2    23705.02    25526.39    379.65 o 
  -4  14   2     3671.90     3757.22    121.65 o 
  -3  14   2     3708.19     3597.07    116.46 o 
  -2  14   2    17610.72    15532.42    236.28 o 
  -1  14   2       31.59      205.59     42.72 o 
   0  14   2     1181.42     1376.64     90.23 o 
   1  14   2     1054.05      781.06     66.39 o 
   2  14   2       64.82      481.19   1284.49 o 
   3  14   2       21.15      116.94    102.83 o 
   4  14   2     3800.49     3812.21    313.87 o 
   5  14   2     2840.26     3306.38    140.04 o 
   6  14   2     5625.88     4601.64    156.02 o 
   7  14   2     1036.84     1072.85    108.08 o 
   8  14   2    18234.94    17826.03    466.65 o 
   9  14   2       77.51      279.88     57.84 o 
  10  14   2     9099.18     8840.50    301.55 o 
  11  14   2      115.20      184.79     60.63 o 
  12  14   2     2923.04     2792.38    152.44 o 
  13  14   2      125.42      180.00     55.50 o 
  14  14   2     2074.94     2103.01    221.29 o 
  15  14   2       31.77      125.83     68.50 o 
  16  14   2      392.88      325.16     82.21 o 
  17  14   2      367.90      556.52    148.75 o 
 -17  15   2     2555.75     2454.83    273.41 o 
 -16  15   2      330.52      306.50    122.33 o 
 -15  15   2     3467.14     3499.01    196.73 o 
 -14  15   2     1711.29     1690.78    166.87 o 
 -13  15   2     3185.46     2769.50    170.14 o 
 -12  15   2     1784.39     1650.05    137.43 o 
 -11  15   2     3734.66     3903.56    174.13 o 
 -10  15   2      191.13      288.31     68.83 o 
  -9  15   2      665.43      962.34     92.08 o 
  -8  15   2     1012.40     1074.03     95.29 o 
  -7  15   2      315.76      440.39     61.37 o 
  -6  15   2     1881.62     1822.29    109.96 o 
  -5  15   2      802.86      747.64     59.18 o 
  -4  15   2     9032.56     8922.82    205.11 o 
  -3  15   2     7668.54     7598.88    192.95 o 
  -2  15   2    17720.74    18788.09    247.27 o 
  -1  15   2    31986.43    34515.53    636.09 o 
   0  15   2    40413.87    41361.67    587.09 o 
   1  15   2    21359.57    20834.83    364.66 o 
   2  15   2    36384.27    36325.99    667.29 o 
   3  15   2    20228.35    20496.68    531.68 o 
   4  15   2    10913.18    10389.16    264.48 o 
   5  15   2    21033.10    20035.29    425.77 o 
   6  15   2    16364.66    16361.84    406.21 o 
   7  15   2     3749.19     4064.55    139.04 o 
   8  15   2     6057.69     5304.86    184.02 o 
   9  15   2      711.74      824.97    120.61 o 
  10  15   2     2487.87     2763.19    161.84 o 
  11  15   2      297.83      337.37     71.96 o 
  12  15   2      226.93      171.60     77.71 o 
  13  15   2      957.91     1303.29    192.26 o 
  14  15   2       27.43      195.58    112.26 o 
  15  15   2      629.32      657.27    244.83 o 
  16  15   2      235.86      398.44    128.51 o 
  17  15   2     1099.03     1303.58    267.58 o 
 -16  16   2        2.66      293.21    122.52 o 
 -15  16   2      123.65       84.63    166.41 o 
 -14  16   2      397.14      320.59    107.63 o 
 -13  16   2     1340.69     1050.05    110.85 o 
 -12  16   2       71.55      200.29     60.22 o 
 -11  16   2     6769.59     7028.62    472.04 o 
 -10  16   2      285.55      246.15     74.30 o 
  -9  16   2    15339.12    14566.48    381.58 o 
  -8  16   2     4827.94     4073.21    165.12 o 
  -7  16   2    25118.27    26311.79    529.97 o 
  -6  16   2     3391.65     2653.50    119.18 o 
  -5  16   2    12503.82    12141.97    302.63 o 
  -4  16   2     1423.71     1658.92     96.23 o 
  -3  16   2     8860.98     7841.41    198.88 o 
  -2  16   2    14634.13    13645.65    225.46 o 
  -1  16   2     2190.67     2052.37    145.94 o 
   0  16   2      976.18     1118.78    119.09 o 
   1  16   2     8032.75     8842.24    258.60 o 
   2  16   2     2033.64     2465.65    168.57 o 
   3  16   2     4786.59     4039.70    300.39 o 
   4  16   2      693.19      872.25     86.68 o 
   5  16   2     4186.67     4440.77    127.26 o 
   6  16   2     4669.10     4659.84    167.86 o 
   7  16   2      827.85      965.28    112.66 o 
   8  16   2    12819.03    13242.64    325.51 o 
   9  16   2      303.15      361.83     73.07 o 
  10  16   2    10489.58     9717.85    487.57 o 
  11  16   2     1044.47      901.25    125.63 o 
  12  16   2     4786.78     4512.49    272.05 o 
  13  16   2        2.04      105.06     65.51 o 
  14  16   2     4190.29     4305.69    347.80 o 
  15  16   2      655.11      568.86    102.89 o 
  16  16   2     1091.07      739.49    135.27 o 
 -16  17   2      166.22       23.42    125.34 o 
 -15  17   2       32.30      217.53     67.59 o 
 -14  17   2      977.90     1070.07    195.76 o 
 -13  17   2       28.93      150.00     50.01 o 
 -12  17   2     2555.05     2810.99    175.15 o 
 -11  17   2        8.09       94.70     63.26 o 
 -10  17   2    10336.88    11363.07    540.69 o 
  -9  17   2     2577.56     2872.40    170.57 o 
  -8  17   2    13053.01    11909.74    311.68 o 
  -7  17   2     1401.64     1834.89    115.03 o 
  -6  17   2    14964.79    14649.15    328.86 o 
  -5  17   2    10703.25    12873.00    299.38 o 
  -4  17   2    17630.64    16162.59    324.65 o 
  -3  17   2     8804.94     8960.31    237.56 o 
  -2  17   2     3293.51     3060.41    142.35 o 
  -1  17   2     8206.67     7606.28    198.99 o 
   0  17   2      392.99      319.65     71.09 o 
   1  17   2     2045.28     1944.45    129.47 o 
   2  17   2     4952.71     5005.99    177.27 o 
   3  17   2     2637.38     2604.45    357.57 o 
   4  17   2      363.42      355.68     61.91 o 
   5  17   2      378.71      362.60    221.81 o 
   6  17   2    11306.60    10952.27    262.25 o 
   7  17   2     1914.19     1878.70    134.31 o 
   8  17   2      333.80      234.18     55.99 o 
   9  17   2     9667.89     9111.06    338.37 o 
  10  17   2      605.84      637.54    119.09 o 
  11  17   2     4551.21     4593.68    264.64 o 
  12  17   2       18.16      143.45     59.69 o 
  13  17   2     4372.50     4451.66    271.27 o 
  14  17   2        2.25      266.44     72.49 o 
  15  17   2     1821.49     1981.74    193.64 o 
  16  17   2      568.23      557.18    180.59 o 
 -16  18   2     2577.59     2285.65    272.64 o 
 -15  18   2      211.92       28.13    105.04 o 
 -14  18   2     4509.47     4713.60    299.42 o 
 -13  18   2     1151.22     1204.76    149.35 o 
 -12  18   2     5346.82     5053.56    319.90 o 
 -11  18   2       29.26       78.84     95.04 o 
 -10  18   2     3895.78     3659.04    208.76 o 
  -9  18   2      561.15      545.92     96.41 o 
  -8  18   2      588.32      486.27     62.51 o 
  -7  18   2     1243.23     1265.94     89.25 o 
  -6  18   2       31.39       86.02     71.43 o 
  -5  18   2     8007.14     7572.68    195.13 o 
  -4  18   2     7286.21     7334.54    245.65 o 
  -3  18   2     8294.75     7982.18    216.42 o 
  -2  18   2    11543.69    11245.89    265.45 o 
  -1  18   2    19830.96    18517.13    342.09 o 
   0  18   2    20240.76    19758.51    382.41 o 
   1  18   2    35004.49    35287.85   1049.17 o 
   2  18   2     6346.69     6209.01    227.45 o 
   3  18   2    25287.30    25982.34    628.80 o 
   4  18   2     8572.56     7178.68    174.19 o 
   5  18   2    19471.64    18391.72    511.28 o 
   6  18   2     2068.76     1727.43    111.20 o 
   7  18   2    12389.67    11568.65    355.70 o 
   8  18   2       20.63       81.40     42.05 o 
   9  18   2     7525.50     7991.25    336.49 o 
  10  18   2      646.22      570.69     76.95 o 
  11  18   2     1077.38     1252.43    155.25 o 
  12  18   2      421.53      307.31     56.82 o 
  13  18   2       22.11      252.43     76.07 o 
  14  18   2     1197.21     1071.77    194.02 o 
  15  18   2      446.31      465.58    160.07 o 
  16  18   2      426.74      745.30    214.43 o 
 -16  19   2      125.80      215.28    171.91 o 
 -15  19   2      172.61      435.72    115.24 o 
 -14  19   2      822.53      642.88    223.02 o 
 -13  19   2      746.25      591.01    108.18 o 
 -12  19   2     3335.88     2934.39    189.92 o 
 -11  19   2       11.28      181.58     81.72 o 
 -10  19   2     7504.72     7406.12    258.98 o 
  -9  19   2       11.84       66.18     92.58 o 
  -8  19   2    13849.23    14363.47    407.46 o 
  -7  19   2     4879.09     4840.68    167.34 o 
  -6  19   2     8483.50     7844.98    189.45 o 
  -5  19   2     3343.18     3139.21    146.65 o 
  -4  19   2    12648.62    11711.04    293.07 o 
  -3  19   2     9332.88     8043.01    247.36 o 
  -2  19   2      694.40      571.13    111.52 o 
  -1  19   2    10171.82     9849.06    286.17 o 
   0  19   2      212.21      268.10     74.72 o 
   1  19   2     1676.15     2110.08    206.99 o 
   2  19   2       41.08       83.15    100.91 o 
   3  19   2      146.64      458.36    179.54 o 
   4  19   2     1002.59     1065.63    113.01 o 
   5  19   2     5163.00     4414.59    209.70 o 
   6  19   2      942.64      864.19     80.47 o 
   7  19   2     5981.65     5208.23    179.07 o 
   8  19   2      790.96     1158.40    132.64 o 
   9  19   2    18006.16    18038.92    793.73 o 
  10  19   2      100.88      110.18     54.84 o 
  11  19   2     5284.39     4442.61    247.82 o 
  12  19   2      105.58       63.29     70.70 o 
  13  19   2     5856.95     5978.55    381.35 o 
  14  19   2       32.90      185.77     87.71 o 
  15  19   2     2037.57     2184.91    284.28 o 
  16  19   2      454.47      504.74    193.63 o 
 -15  20   2      273.27      374.45    118.37 o 
 -14  20   2       98.20      208.02     72.59 o 
 -13  20   2      583.33      532.80    123.47 o 
 -12  20   2      294.17      316.07     72.54 o 
 -11  20   2     3526.63     3336.78    189.99 o 
 -10  20   2       10.71      199.22     58.46 o 
  -9  20   2     8781.10     8603.48    291.08 o 
  -8  20   2      256.23      179.65     53.06 o 
  -7  20   2    13718.68    14861.37    381.84 o 
  -6  20   2     1505.59     1475.84    108.61 o 
  -5  20   2    19082.49    20335.81    403.11 o 
  -4  20   2     3374.64     3117.24    161.48 o 
  -3  20   2     8936.67     9911.30    214.12 o 
  -2  20   2     2061.47     2401.30    119.75 o 
  -1  20   2     1912.63     1898.56    144.55 o 
   0  20   2     6972.77     6751.89    217.97 o 
   1  20   2       90.87      202.11     50.08 o 
   2  20   2     2442.35     2642.66    227.67 o 
   3  20   2     1218.76     1266.28     99.64 o 
   4  20   2     3196.69     3489.57    324.83 o 
   5  20   2     5037.20     4766.82    174.50 o 
   6  20   2      168.22      252.43     46.19 o 
   7  20   2     2007.30     2004.76    116.26 o 
   8  20   2     3995.24     3522.99    263.68 o 
   9  20   2      308.76      451.16    172.53 o 
  10  20   2     5942.00     6003.37    268.76 o 
  11  20   2      159.28      278.68     93.72 o 
  12  20   2     6555.09     6507.45    438.70 o 
  13  20   2        1.23      115.21    192.13 o 
  14  20   2     3863.13     4543.97    272.73 o 
  15  20   2      151.87      374.39     94.65 o 
 -15  21   2     3215.17     3624.21    310.49 o 
 -14  21   2      745.19      454.70    281.20 o 
 -13  21   2     4118.26     4348.60    289.15 o 
 -12  21   2      529.08      447.08     69.17 o 
 -11  21   2     3663.57     4285.27    283.72 o 
 -10  21   2       28.85       74.77     64.25 o 
  -9  21   2      428.55      640.50    107.85 o 
  -8  21   2       90.33      226.89     72.65 o 
  -7  21   2      458.69      391.45     91.26 o 
  -6  21   2       23.00       76.99     57.39 o 
  -5  21   2      819.83      957.35     99.90 o 
  -4  21   2     3924.97     3916.57    155.50 o 
  -3  21   2     7282.55     7063.12    208.82 o 
  -2  21   2     5267.59     5420.58    186.96 o 
  -1  21   2     9914.14    10706.99    274.24 o 
   0  21   2    25540.07    27117.54    781.90 o 
   1  21   2    12786.59    12233.93    341.55 o 
   2  21   2    29470.51    29735.61   1527.81 o 
   3  21   2     4101.59     4289.97    203.15 o 
   4  21   2    32412.42    31762.37    639.45 o 
   5  21   2    11061.02    10824.93    273.23 o 
   6  21   2    13541.78    12418.88    399.15 o 
   7  21   2      749.21     1097.58    117.34 o 
   8  21   2    10222.42    10236.12    433.71 o 
   9  21   2     2136.40     1924.72    170.95 o 
  10  21   2     1386.08     1400.04    241.44 o 
  11  21   2       58.16      178.11     84.37 o 
  12  21   2       61.60      321.75     72.33 o 
  13  21   2      302.15       -4.40    107.61 o 
  14  21   2      343.34      471.28    122.55 o 
  15  21   2      225.61      560.86    177.74 o 
 -14  22   2      245.67      -61.49    165.14 o 
 -13  22   2     2234.55     2118.92    185.52 o 
 -12  22   2      367.96      282.24    111.86 o 
 -11  22   2     2447.71     2569.74    225.42 o 
 -10  22   2       72.83      125.19     65.50 o 
  -9  22   2    11162.55    12153.81    449.65 o 
  -8  22   2      101.09       25.77     60.34 o 
  -7  22   2     7352.95     7693.73    252.99 o 
  -6  22   2     2239.15     2391.94    177.99 o 
  -5  22   2     9132.40     9214.33    308.06 o 
  -4  22   2     2486.29     2354.71    137.71 o 
  -3  22   2     9087.99     9072.90    245.88 o 
  -2  22   2    11251.60    10291.68    289.46 o 
  -1  22   2     2296.11     2315.84    154.35 o 
   0  22   2     5319.13     4850.13    288.67 o 
   1  22   2     1655.37     2079.21    140.69 o 
   2  22   2     5353.47     5502.61    338.91 o 
   3  22   2      121.65       69.26     53.15 o 
   4  22   2       18.93      388.65    248.89 o 
   5  22   2      929.25      537.22    112.77 o 
   6  22   2     1948.88     2091.50    186.94 o 
   7  22   2     4538.40     4286.20    180.86 o 
   8  22   2     2750.81     3090.66    168.20 o 
   9  22   2     1183.91     1064.30    141.62 o 
  10  22   2     5854.12     5646.12    314.61 o 
  11  22   2      519.53      471.39    120.49 o 
  12  22   2     3262.82     3403.51    264.71 o 
  13  22   2       21.30      -16.66    192.71 o 
  14  22   2     4114.03     4639.91    461.50 o 
 -14  23   2      584.54      625.35    151.70 o 
 -13  23   2      322.52      380.97    139.99 o 
 -12  23   2     1628.39     1368.69    202.64 o 
 -11  23   2      906.17      895.77    123.15 o 
 -10  23   2     4932.49     4818.89    272.63 o 
  -9  23   2      113.39       80.10    134.87 o 
  -8  23   2     5991.33     5968.17    262.91 o 
  -7  23   2       75.31       74.81     55.32 o 
  -6  23   2    11052.63    10857.66    400.46 o 
  -5  23   2     2859.19     2982.50    165.64 o 
  -4  23   2     4241.71     3756.13    182.62 o 
  -3  23   2     7475.73     7686.21    265.11 o 
  -2  23   2     5559.29     4627.02    170.15 o 
  -1  23   2     4880.43     5025.76    193.22 o 
   0  23   2     1216.94     1332.83    116.46 o 
   1  23   2     6243.03     6921.69    291.38 o 
   2  23   2      337.47      274.37     64.96 o 
   3  23   2       33.79      168.64    115.25 o 
   4  23   2     1349.05     1252.46    128.98 o 
   5  23   2       21.19       75.17    104.38 o 
   6  23   2     1642.55     1915.62    144.41 o 
   7  23   2     6758.46     6875.74    283.80 o 
   8  23   2     2030.64     1996.36    106.81 o 
   9  23   2     3918.22     3795.46    272.15 o 
  10  23   2      837.81     1323.51    183.65 o 
  11  23   2     6066.63     6840.90    597.96 o 
  12  23   2      139.46      101.93    108.26 o 
  13  23   2     3481.78     3494.42    252.22 o 
  14  23   2      187.16      247.89    109.13 o 
 -14  24   2     2954.96     2916.53    276.81 o 
 -13  24   2      480.97      229.44    184.89 o 
 -12  24   2     4618.07     4543.29    236.82 o 
 -11  24   2      452.88      583.28    114.77 o 
 -10  24   2     2080.25     1983.62    299.14 o 
  -9  24   2       52.50       15.71     67.59 o 
  -8  24   2      293.75      249.82     97.11 o 
  -7  24   2       88.22       79.49     72.90 o 
  -6  24   2      454.71      301.24     75.46 o 
  -5  24   2      390.24      507.55     76.28 o 
  -4  24   2     3362.47     3721.46    201.39 o 
  -3  24   2     1022.34     1090.49    115.06 o 
  -2  24   2     8381.50     7577.24    241.21 o 
  -1  24   2     6145.13     6313.66    224.56 o 
   0  24   2    11883.52    12391.10    405.60 o 
   1  24   2    15146.82    16111.16    604.72 o 
   2  24   2    10787.93    11410.30    362.93 o 
   3  24   2    21405.94    23539.47   1257.06 o 
   4  24   2     7482.01     7827.66    497.81 o 
   5  24   2    15917.29    17169.43    513.80 o 
   6  24   2     3813.03     3886.47    162.69 o 
   7  24   2     9466.47     9992.97    393.98 o 
   8  24   2     1200.74     1268.72    109.05 o 
   9  24   2     3441.67     3882.88    253.51 o 
  10  24   2      118.35      192.03     53.87 o 
  11  24   2      817.27      791.16    168.25 o 
  12  24   2       90.06        1.31    422.21 o 
  13  24   2       84.04      180.47    146.81 o 
  14  24   2       64.26      240.44    149.82 o 
 -13  25   2      137.44      291.17    142.36 o 
 -12  25   2     1928.30     2372.38    273.93 o 
 -11  25   2       54.07      196.99     59.50 o 
 -10  25   2     3218.46     2942.27    248.57 o 
  -9  25   2       80.53      152.78     60.52 o 
  -8  25   2    10787.43    11922.83    465.09 o 
  -7  25   2      281.84      409.19    104.01 o 
  -6  25   2     8703.21     8616.40    319.49 o 
  -5  25   2     1174.13     1218.04    135.36 o 
  -4  25   2    13394.59    14598.68    534.25 o 
  -3  25   2      872.08      732.31    102.12 o 
  -2  25   2     3352.75     3755.64    184.11 o 
  -1  25   2     1983.43     1358.71    203.25 o 
   0  25   2     1113.27     1267.61    131.82 o 
   1  25   2     1577.90     1381.40    210.83 o 
   2  25   2       34.53      211.71     72.34 o 
   3  25   2     1294.92     1478.38    245.35 o 
   4  25   2     2085.59     2102.74    165.17 o 
   5  25   2      130.21      269.10    147.38 o 
   6  25   2     2464.04     1954.23    149.66 o 
   7  25   2      165.70      196.72     56.14 o 
   8  25   2     1281.76     1053.41     96.17 o 
   9  25   2     3890.69     3264.80    448.00 o 
  10  25   2      490.47      568.57    110.43 o 
  11  25   2     3416.92     4096.22    665.32 o 
  12  25   2       13.24      164.34     85.45 o 
  13  25   2     4137.11     4961.28    693.85 o 
 -13  26   2      576.52      703.85    203.71 o 
 -12  26   2      302.62      201.97    215.67 o 
 -11  26   2     3254.48     3112.08    231.66 o 
 -10  26   2      417.77      355.50     88.56 o 
  -9  26   2     3941.17     3937.09    273.79 o 
  -8  26   2        1.65       95.82     77.40 o 
  -7  26   2     9336.42     8837.73    421.67 o 
  -6  26   2      217.40      212.32     77.17 o 
  -5  26   2     4984.76     4890.00    259.48 o 
  -4  26   2     4959.36     5218.92    361.51 o 
  -3  26   2     2509.71     2295.76    156.38 o 
  -2  26   2     2197.23     2533.75    168.98 o 
  -1  26   2     1241.26     1124.66    126.61 o 
   0  26   2     4747.04     4463.81    191.56 o 
   1  26   2       16.61      181.74     64.54 o 
   2  26   2      441.18      345.58     76.36 o 
   3  26   2      900.39      985.61    122.11 o 
   4  26   2       56.59      216.25     70.87 o 
   5  26   2     2409.77     2072.68    190.81 o 
   6  26   2     2418.23     1666.49    167.80 o 
   7  26   2     1177.21      942.67    108.72 o 
   8  26   2     3757.82     3420.11    255.42 o 
   9  26   2      712.33      426.21    210.01 o 
  10  26   2     2260.93     2485.60    240.71 o 
  11  26   2       26.53      284.05    103.17 o 
  12  26   2     3944.48     4444.03    511.22 o 
  13  26   2       84.39      266.12    128.04 o 
 -12  27   2      199.08      212.75    103.74 o 
 -11  27   2     3001.40     2699.00    282.43 o 
 -10  27   2      178.50      772.35    355.61 o 
  -9  27   2     1479.33     1417.14    174.09 o 
  -8  27   2      227.21      225.42     69.06 o 
  -7  27   2       10.71       78.88     77.39 o 
  -6  27   2      996.08      826.38    139.71 o 
  -5  27   2     2501.69     2284.95    385.10 o 
  -4  27   2     1021.98      898.31    179.09 o 
  -3  27   2     5518.02     6253.48    273.94 o 
  -2  27   2     3136.81     3156.85    174.33 o 
  -1  27   2    16072.42    16709.31    635.15 o 
   0  27   2     2507.61     2159.97    178.16 o 
   1  27   2     9338.26     9795.26    368.06 o 
   2  27   2    10663.47    10727.39    428.35 o 
   3  27   2    10769.11    11131.92    368.47 o 
   4  27   2     8227.14     7988.83    330.56 o 
   5  27   2     2647.14     2956.89    183.02 o 
   6  27   2    10025.20     9608.52    348.15 o 
   7  27   2     2021.86     1922.64    201.59 o 
   8  27   2     5124.94     4889.77    296.08 o 
   9  27   2      360.30      255.22     74.10 o 
  10  27   2     2728.70     3038.17    448.08 o 
  11  27   2      206.63      249.85    108.91 o 
  12  27   2       25.45      158.38    133.96 o 
 -11  28   2     1983.50     2409.59    251.60 o 
 -10  28   2      175.96       -1.76    112.86 o 
  -9  28   2     3662.48     3546.55    232.89 o 
  -8  28   2       59.59      169.55     53.19 o 
  -7  28   2     6480.45     6323.13    321.01 o 
  -6  28   2     1238.19      819.59    140.08 o 
  -5  28   2     6040.34     5696.28    293.55 o 
  -4  28   2     2508.67     2434.89    228.21 o 
  -3  28   2     5497.40     4381.26    263.32 o 
  -2  28   2     2942.13     2650.88    210.88 o 
  -1  28   2     1667.84     1616.14    176.15 o 
   0  28   2     1390.74     1408.37    143.80 o 
   1  28   2      278.88      140.80     86.86 o 
   2  28   2      995.60      895.01    127.72 o 
   3  28   2      586.82      560.30     92.09 o 
   4  28   2      426.20      408.36     86.94 o 
   5  28   2     1065.02     1252.21    128.08 o 
   6  28   2     1199.12     1013.61    227.58 o 
   7  28   2      721.90      824.94    146.34 o 
   8  28   2     2614.56     2209.54    165.17 o 
   9  28   2      598.98      551.11    139.34 o 
  10  28   2     3126.52     3404.53    267.55 o 
  11  28   2        1.83       20.92    146.17 o 
 -11  29   2       86.81      138.94    120.06 o 
 -10  29   2     2110.87     2114.20    243.15 o 
  -9  29   2       24.22      121.28     98.59 o 
  -8  29   2     3612.58     3607.26    247.66 o 
  -7  29   2       92.66      247.10     80.65 o 
  -6  29   2     5881.28     6331.75    296.49 o 
  -5  29   2     1071.55     1143.80    159.33 o 
  -4  29   2     1959.13     1863.22    189.98 o 
  -3  29   2     1003.57     1216.84    238.84 o 
  -2  29   2      775.72      581.05    179.79 o 
  -1  29   2      940.71      968.28    123.46 o 
   0  29   2      133.65      172.29     79.64 o 
   1  29   2      555.08      744.96    106.87 o 
   2  29   2      608.90      538.24    100.09 o 
   3  29   2       32.06      155.03     88.33 o 
   4  29   2     1161.79     1075.78    131.55 o 
   5  29   2      110.11      118.71     71.10 o 
   6  29   2      774.48      671.54     98.13 o 
   7  29   2     1638.73     1686.60    309.10 o 
   8  29   2      156.26      239.15     69.66 o 
   9  29   2     1239.66      653.43    137.57 o 
  10  29   2       29.55      -33.44    131.24 o 
  11  29   2     2076.56     2010.75    245.82 o 
 -10  30   2      781.98      573.03    135.95 o 
  -9  30   2       77.71      113.14     90.81 o 
  -8  30   2      495.43      526.10    102.79 o 
  -7  30   2      411.90      332.74     88.95 o 
  -6  30   2      104.30      229.90    161.61 o 
  -5  30   2      490.48      325.44     68.66 o 
  -4  30   2      744.04      549.63     97.68 o 
  -3  30   2     1792.34     1831.52    204.36 o 
  -2  30   2     3327.86     3178.35    329.63 o 
  -1  30   2     2794.38     2661.55    278.02 o 
   0  30   2     4108.50     3969.90    291.24 o 
   1  30   2     6040.72     5862.02    310.96 o 
   2  30   2     4934.23     5051.38    287.17 o 
   3  30   2     6189.68     6908.56    297.20 o 
   4  30   2     2266.67     2215.55    198.03 o 
   5  30   2     6546.25     7174.27    325.63 o 
   6  30   2     1824.18     1758.63    201.59 o 
   7  30   2     3697.59     3764.45    292.77 o 
   8  30   2     1143.71     1433.79    191.38 o 
   9  30   2     1537.65     1326.15    190.12 o 
  10  30   2      137.03      -84.65    205.30 o 
  -9  31   2       75.99       82.89    105.19 o 
  -8  31   2     2603.13     2336.07    202.59 o 
  -7  31   2      177.19      188.16    102.51 o 
  -6  31   2     2413.57     2083.69    180.55 o 
  -5  31   2      587.72      577.42    130.93 o 
  -4  31   2     1705.40     1661.34    195.78 o 
  -3  31   2     1867.89     1759.78    269.48 o 
  -2  31   2     1443.93     1462.42    217.60 o 
  -1  31   2      379.80      359.08     86.79 o 
   0  31   2      203.86      301.03    123.76 o 
   1  31   2      566.87      444.13     85.47 o 
   2  31   2      110.36      193.25     82.05 o 
   3  31   2      207.69      269.08     78.05 o 
   4  31   2      434.22      407.05     76.34 o 
   5  31   2      869.67      485.41    117.30 o 
   6  31   2       57.10      227.09     77.84 o 
   7  31   2     1568.65     1389.59    214.85 o 
   8  31   2      268.34      332.08    141.98 o 
   9  31   2     1361.64     1159.14    219.53 o 
  -8  32   2        3.10      182.35    113.13 o 
  -7  32   2     1215.23     1444.70    219.80 o 
  -6  32   2      181.60      577.32    109.32 o 
  -5  32   2     1740.62     1829.96    189.77 o 
  -4  32   2      521.59      513.03    117.43 o 
  -3  32   2      497.02      614.47    116.40 o 
  -2  32   2      528.82      441.94     96.23 o 
  -1  32   2     1317.33     1309.30    186.48 o 
   0  32   2      390.86      377.42     98.57 o 
   1  32   2      147.73      270.65     70.24 o 
   2  32   2       38.86      212.36     89.27 o 
   3  32   2        9.31      133.28    118.17 o 
   4  32   2        4.04      261.75    121.50 o 
   5  32   2       71.84      137.87    129.66 o 
   6  32   2      577.57      355.71     73.42 o 
   7  32   2      139.76      175.70    113.89 o 
   8  32   2      580.91      403.33    156.68 o 
  -7  33   2        0.32      131.73     85.11 o 
  -6  33   2      611.29      666.54    168.21 o 
  -5  33   2       97.98      133.27     88.36 o 
  -4  33   2      935.64      995.98    145.12 o 
  -3  33   2      538.00      529.36    110.26 o 
  -2  33   2     1365.18     1618.50    196.67 o 
  -1  33   2      997.08      615.58    104.63 o 
   0  33   2     2352.39     2305.95    217.81 o 
   1  33   2     1587.88     1560.50    181.11 o 
   2  33   2     2461.62     2279.95    205.71 o 
   3  33   2     1436.72     1483.51    213.34 o 
   4  33   2     2371.96     2347.16    348.53 o 
   5  33   2      920.55      904.25    160.29 o 
   6  33   2     1366.65     1406.84    435.46 o 
   7  33   2      952.48      937.48    148.96 o 
  -6  34   2        5.64      286.33    162.30 o 
  -5  34   2      766.24      625.03    106.42 o 
  -4  34   2        8.66      131.61     86.54 o 
  -3  34   2      866.84      745.92    125.64 o 
  -2  34   2        2.99      220.06     81.71 o 
  -1  34   2      246.95      425.06    105.29 o 
   0  34   2        4.23      129.98    112.98 o 
   1  34   2      366.53      365.91     90.71 o 
   2  34   2       26.25       92.81     98.27 o 
   3  34   2        0.20      235.04     87.03 o 
   4  34   2       80.66      119.39     58.43 o 
   5  34   2      122.39      137.49    103.18 o 
  -4  35   2      389.90      467.61     90.46 o 
  -3  35   2       90.75      342.31    166.63 o 
  -2  35   2      461.28      406.82     96.15 o 
  -1  35   2       34.27      150.51     88.30 o 
   0  35   2      815.69      830.62    140.33 o 
   1  35   2      132.91      224.53     81.72 o 
   2  35   2      151.15       89.99     99.33 o 
   3  35   2       15.02      169.85    110.41 o 
   4  35   2      277.05      411.49     85.27 o 
 -18   1   3       21.77       28.30     90.20 o 
 -17   1   3     1326.21     1288.28    189.00 o 
 -16   1   3       35.87       94.00     92.95 o 
 -15   1   3     2473.01     2198.34    195.61 o 
 -14   1   3       22.44       78.92     90.03 o 
 -13   1   3     6238.56     5924.67    243.57 o 
 -12   1   3     1013.41      683.91     89.76 o 
 -11   1   3     8366.64     7093.91    198.32 o 
 -10   1   3      189.63      299.63     65.70 o 
  -9   1   3     6987.14     7266.04    231.34 o 
  -8   1   3    18644.70    18989.65    245.92 o 
  -7   1   3     9337.46     8908.57    212.66 o 
  -6   1   3    13458.64    12601.95    223.74 o 
  -5   1   3      356.30      142.59     63.02 o 
  -4   1   3    12534.18    12153.75    231.13 o 
  -3   1   3     3097.07     3428.81    101.59 o 
  -2   1   3     7866.59     9308.76    196.38 o 
  -1   1   3    10487.56     6994.80    147.44 o 
   0   1   3    45059.33    42784.70    485.77 o 
   1   1   3      186.10     1045.12     49.85 o 
   2   1   3     4158.04     4936.52     88.45 o 
   3   1   3      152.85       13.76     35.57 o 
   4   1   3    17405.10    16830.04    192.47 o 
   5   1   3     6051.27     5628.00    109.93 o 
   6   1   3    21205.66    23796.03    647.15 o 
   7   1   3      396.01      519.77     44.30 o 
   8   1   3    10161.92    10048.29    199.01 o 
   9   1   3     5107.13     5128.04    111.66 o 
  10   1   3     7066.51     7526.89    142.92 o 
  11   1   3     1277.91     1192.10     72.86 o 
  12   1   3      925.93      832.54     75.17 o 
  13   1   3     4031.85     3919.26    141.96 o 
  14   1   3      518.90      708.75     63.57 o 
  15   1   3     3202.78     2678.07    134.97 o 
  16   1   3      192.86      223.72     40.61 o 
  17   1   3     1346.17      956.80    234.17 o 
  18   1   3       57.34      158.93     86.27 o 
 -18   2   3     1091.68     1090.99    131.77 o 
 -17   2   3      451.68      318.47     79.38 o 
 -16   2   3     2147.13     1331.22    445.31 o 
 -15   2   3       39.51      333.62     86.61 o 
 -14   2   3     3856.15     2940.39    192.77 o 
 -13   2   3     5643.15     5817.96    236.72 o 
 -12   2   3     4271.42     3696.49    168.22 o 
 -11   2   3       20.64      168.40     49.98 o 
 -10   2   3    14507.12    14692.63    321.34 o 
  -9   2   3       67.84      171.23     39.59 o 
  -8   2   3     3469.86     2941.93    109.04 o 
  -7   2   3     2685.97     3296.27    118.83 o 
  -6   2   3    37267.55    34082.95    505.25 o 
  -5   2   3     2113.16     1852.86     95.46 o 
  -4   2   3     3040.25     2213.13     84.69 o 
  -3   2   3      142.49      145.84     35.44 o 
  -2   2   3     4268.19     4187.13    101.82 o 
  -1   2   3      163.08      631.92     50.58 o 
   0   2   3     1774.77     2407.39     82.24 o 
   1   2   3    59694.32    60686.16    476.23 o 
   2   2   3     2064.55     1386.85     50.63 o 
   3   2   3     1433.55      707.07     33.41 o 
   4   2   3       63.63       18.61     22.44 o 
   5   2   3    15771.64    14832.80    263.58 o 
   6   2   3     9112.43     7454.96    138.74 o 
   7   2   3    22336.09    24047.38    430.15 o 
   8   2   3     1377.70     2344.09     74.77 o 
   9   2   3    11292.41     9724.87    198.66 o 
  10   2   3     5299.39     6060.43    124.52 o 
  11   2   3     3149.33     3454.54    114.73 o 
  12   2   3      281.92      264.27     44.32 o 
  13   2   3     4377.82     4213.84    154.93 o 
  14   2   3     6072.56     5588.09    170.37 o 
  15   2   3     1255.68     1117.32     96.76 o 
  16   2   3      419.27      299.87     52.21 o 
  17   2   3      268.91      375.99     82.58 o 
  18   2   3     1448.15     1289.48    217.47 o 
 -18   3   3       25.10      175.27    128.81 o 
 -17   3   3       17.27      211.52     85.80 o 
 -16   3   3      118.00       99.01    119.60 o 
 -15   3   3        6.72      121.44     75.06 o 
 -14   3   3     1237.45     1031.96    125.05 o 
 -13   3   3       10.96        5.61     67.77 o 
 -12   3   3      409.70      167.21     63.58 o 
 -11   3   3     1433.76     1040.24     92.49 o 
 -10   3   3     2790.82     2295.92    116.53 o 
  -9   3   3      777.66      804.81     76.04 o 
  -8   3   3      730.12      449.69     51.99 o 
  -7   3   3     3622.42     3828.94    126.64 o 
  -6   3   3    14742.85    15357.71    257.26 o 
  -5   3   3     2010.42     1910.19     94.46 o 
  -4   3   3     5065.52     4757.35    123.58 o 
  -3   3   3      446.87       88.54     53.77 o 
  -2   3   3     5772.52     5977.27    122.10 o 
  -1   3   3     9850.17    10462.53    197.07 o 
   0   3   3     4112.72     3926.42     91.45 o 
   1   3   3     6992.59     8417.59    167.98 o 
   2   3   3    26808.67    22149.53    279.35 o 
   3   3   3      133.50      169.25     19.48 o 
   4   3   3     4927.35     5136.92    105.30 o 
   5   3   3     6157.29     5389.25     90.08 o 
   6   3   3     4176.32     3697.86    120.02 o 
   7   3   3     3640.28     3393.65     83.00 o 
   8   3   3      494.22      567.86     39.54 o 
   9   3   3      490.92      392.99     38.68 o 
  10   3   3      685.15      876.31     73.22 o 
  11   3   3      694.27      617.65     61.48 o 
  12   3   3     1259.11     1342.33    100.62 o 
  13   3   3       56.84      115.04     34.34 o 
  14   3   3      891.34     1160.14     94.47 o 
  15   3   3      278.08      384.02     48.55 o 
  16   3   3      186.20      192.61     41.73 o 
  17   3   3      173.03      268.43     82.24 o 
  18   3   3       41.38      182.14    143.42 o 
 -18   4   3      719.32      849.86    139.27 o 
 -17   4   3      303.89      319.66    107.31 o 
 -16   4   3     2879.08     2830.26    251.35 o 
 -15   4   3      326.59      458.41     86.99 o 
 -14   4   3     1628.32     1894.44    156.69 o 
 -13   4   3       30.80      127.37     65.07 o 
 -12   4   3     2875.57     2723.47    144.21 o 
 -11   4   3      185.19      338.90     56.25 o 
 -10   4   3      672.53     1236.59     88.82 o 
  -9   4   3     6462.49     5343.94    150.50 o 
  -8   4   3     1976.86     1731.56     89.76 o 
  -7   4   3    24743.84    26840.67    487.21 o 
  -6   4   3     1291.86     2305.58    114.02 o 
  -5   4   3    17687.33    17910.52    280.84 o 
  -4   4   3      513.61      230.64     42.04 o 
  -3   4   3    43757.44    40869.39    451.09 o 
  -2   4   3     1593.60     1386.65     79.24 o 
  -1   4   3    10258.41    12451.02    220.11 o 
   0   4   3    11206.07    11694.44    206.34 o 
   1   4   3    18252.57    17200.71    300.15 o 
   2   4   3     3185.86     5479.18     91.28 o 
   3   4   3    17598.07    17117.38    408.51 o 
   4   4   3     1905.51     1301.56     56.58 o 
   5   4   3    10093.03    10211.48    232.51 o 
   6   4   3      569.47      527.91     54.68 o 
   7   4   3     9811.23    12863.92    148.62 o 
   8   4   3     3542.38     3382.58     85.36 o 
   9   4   3       10.80       68.15     39.88 o 
  10   4   3     2518.86     2348.35    106.17 o 
  11   4   3     1008.14     1074.26     75.66 o 
  12   4   3      328.35      300.71     43.47 o 
  13   4   3      322.55      152.56     35.59 o 
  14   4   3     3118.67     2367.51    119.18 o 
  15   4   3      222.14      234.59     42.65 o 
  16   4   3     2563.74     2119.46    153.33 o 
  17   4   3      193.12      215.59     74.96 o 
  18   4   3     2236.61     2055.84    270.67 o 
 -18   5   3      420.56      331.82    116.52 o 
 -17   5   3     1546.80     1353.55    191.81 o 
 -16   5   3      792.50      694.32     98.14 o 
 -15   5   3     2136.94     2378.22    192.94 o 
 -14   5   3     3789.97     3414.63    206.79 o 
 -13   5   3     4769.71     5008.46    191.59 o 
 -12   5   3     8106.25     7467.08    246.82 o 
 -11   5   3    11098.97    10671.58    255.23 o 
 -10   5   3      118.55      257.94     51.31 o 
  -9   5   3     9481.14    10023.48    224.08 o 
  -8   5   3     1394.50     1143.36     79.05 o 
  -7   5   3    20749.82    24405.79    446.40 o 
  -6   5   3      763.84      916.10     67.52 o 
  -5   5   3    27150.37    32364.37    482.99 o 
  -4   5   3      202.98      177.78     42.86 o 
  -3   5   3    37134.45    40782.72    454.10 o 
  -2   5   3      220.63      491.10     51.78 o 
  -1   5   3     6097.13     6234.48    112.27 o 
   0   5   3    47193.16    51745.14    527.90 o 
   1   5   3     5474.04     3656.50    143.78 o 
   2   5   3     1441.76     1963.72     54.26 o 
   3   5   3     1815.56     2056.60     63.79 o 
   4   5   3      155.52      118.94     38.99 o 
   5   5   3    30047.21    31460.82   1028.62 o 
   6   5   3    10867.92    12549.24    261.44 o 
   7   5   3     6082.96     6742.70    150.87 o 
   8   5   3    16352.98    18392.74    277.06 o 
   9   5   3     3830.97     3599.69     88.13 o 
  10   5   3    17328.47    18496.63    354.93 o 
  11   5   3     1943.58     1991.88    120.48 o 
  12   5   3     9492.34     9837.91    270.57 o 
  13   5   3     5825.67     6578.23    195.41 o 
  14   5   3     6768.53     6978.58    291.17 o 
  15   5   3     1045.49     1017.09     90.27 o 
  16   5   3     1633.70     1434.00    152.26 o 
  17   5   3      145.32      213.64    106.93 o 
  18   5   3        3.96      175.76     98.03 o 
 -18   6   3       32.79      218.37     72.05 o 
 -17   6   3      386.95      423.25     97.20 o 
 -16   6   3        6.56      122.36     87.73 o 
 -15   6   3     3588.15     3507.72    211.07 o 
 -14   6   3      362.77      458.05     93.65 o 
 -13   6   3     1683.82     1724.47    140.83 o 
 -12   6   3     1918.88     1822.38    129.68 o 
 -11   6   3     4205.21     4573.73    162.18 o 
 -10   6   3      977.77     1085.57     88.09 o 
  -9   6   3      306.20      486.57     53.63 o 
  -8   6   3     4777.02     4398.28    135.58 o 
  -7   6   3       24.69       70.43     62.87 o 
  -6   6   3    20922.04    24249.30    387.95 o 
  -5   6   3      933.64     1175.87     68.93 o 
  -4   6   3    26782.87    26007.49    396.64 o 
  -3   6   3     9026.67     8716.79    190.47 o 
  -2   6   3      145.20       97.87     31.97 o 
  -1   6   3     3769.20     3904.70     94.84 o 
   0   6   3     2126.59     2961.83     80.59 o 
   1   6   3     4156.13     3872.20     93.70 o 
   2   6   3    19005.96    15612.65    281.44 o 
   3   6   3     8918.18     9637.82    202.21 o 
   4   6   3    20682.33    23990.30    523.68 o 
   5   6   3     7837.10     6699.39    279.84 o 
   6   6   3    23242.60    23117.66    652.14 o 
   7   6   3      702.51      402.82     60.50 o 
   8   6   3     4468.20     4481.95     85.00 o 
   9   6   3     2788.89     2834.53     77.24 o 
  10   6   3      209.57      183.64     41.59 o 
  11   6   3     5908.41     5246.03    133.88 o 
  12   6   3     1007.60      997.92     91.93 o 
  13   6   3     2329.48     2063.87    135.73 o 
  14   6   3     1763.12     1848.22    124.47 o 
  15   6   3     2365.68     2159.55    137.40 o 
  16   6   3      616.59      485.87     75.07 o 
  17   6   3        7.04      146.10    231.76 o 
  18   6   3     1120.37      991.71    190.08 o 
 -18   7   3      825.02      704.68    106.51 o 
 -17   7   3     1817.26     2182.41    239.15 o 
 -16   7   3      940.05      604.25    133.01 o 
 -15   7   3     1453.51     1985.82    194.99 o 
 -14   7   3     2107.26     2534.84    211.93 o 
 -13   7   3     1467.90     2056.35    174.62 o 
 -12   7   3     1502.16     2004.13    131.83 o 
 -11   7   3      126.12      180.99     68.33 o 
 -10   7   3      543.72      647.99     98.09 o 
  -9   7   3     3001.20     2273.55    110.65 o 
  -8   7   3    10546.25    10067.96    229.76 o 
  -7   7   3     1328.68     1102.56     81.13 o 
  -6   7   3    29773.27    29781.71    609.07 o 
  -5   7   3     5885.62     5416.32    206.37 o 
  -4   7   3    46964.38    47826.01    740.73 o 
  -3   7   3      531.69      731.08     63.17 o 
  -2   7   3   110450.20   104896.53    769.73 o 
  -1   7   3     1669.74     1830.81     73.43 o 
   0   7   3    42112.03    38977.82    421.73 o 
   1   7   3    47978.63    48438.61    570.99 o 
   2   7   3   101249.88   102322.66    790.23 o 
   3   7   3    15724.21    15886.01    274.97 o 
   4   7   3    58845.93    54251.16    710.91 o 
   5   7   3    23422.11    20804.96    582.22 o 
   6   7   3    28138.75    29147.42   1411.71 o 
   7   7   3     2846.85     3334.92    110.23 o 
   8   7   3       67.60      105.21     42.43 o 
   9   7   3      659.63      706.72     55.86 o 
  10   7   3       65.78      189.41     28.22 o 
  11   7   3      660.79      819.43     62.26 o 
  12   7   3     1221.10     1400.77    101.28 o 
  13   7   3     1677.45     1907.86    113.70 o 
  14   7   3      760.99      793.56     78.98 o 
  15   7   3     4883.83     4951.07    219.81 o 
  16   7   3       77.59      197.82     53.70 o 
  17   7   3     4176.09     4775.03    357.15 o 
  18   7   3       56.93      140.86     84.43 o 
 -18   8   3      101.03      246.98     89.57 o 
 -17   8   3      910.80      713.52    149.54 o 
 -16   8   3     3560.36     3221.57    224.61 o 
 -15   8   3     2843.98     2607.98    229.86 o 
 -14   8   3     1773.15     1969.65    216.14 o 
 -13   8   3    11125.39    11218.74    376.74 o 
 -12   8   3    16724.84    17814.04    530.16 o 
 -11   8   3     6112.14     6264.01    191.71 o 
 -10   8   3    18806.40    20055.02    389.23 o 
  -9   8   3     2923.10     2880.37    148.40 o 
  -8   8   3    29776.59    32334.97    463.12 o 
  -7   8   3     4340.05     4340.66    156.35 o 
  -5   8   3     1511.63     1077.13     80.74 o 
  -4   8   3    61523.48    61787.06    687.88 o 
  -3   8   3     2126.09     1630.25     76.25 o 
  -2   8   3    26812.77    23281.44    314.73 o 
  -1   8   3     9668.14     8637.88    188.40 o 
   0   8   3     1903.65     1759.70     69.23 o 
   1   8   3      642.23     1101.49     53.88 o 
   2   8   3      841.04      816.64     46.82 o 
   3   8   3     2954.75     3139.96    127.96 o 
   4   8   3    24422.20    22557.04    446.91 o 
   5   8   3      546.27      514.26     74.64 o 
   6   8   3    29814.43    28492.41    967.49 o 
   7   8   3    36811.55    37511.45    947.66 o 
   8   8   3    17436.24    16660.05    371.69 o 
   9   8   3    29814.90    29050.63    593.28 o 
  10   8   3     9280.79    10150.18    246.54 o 
  11   8   3    29909.86    34008.68    646.40 o 
  12   8   3     4467.20     4735.74    151.38 o 
  13   8   3    14584.39    15545.02    448.34 o 
  14   8   3     2744.88     2112.98    120.47 o 
  15   8   3     7048.09     6663.20    249.15 o 
  16   8   3       13.62      103.31     53.24 o 
  17   8   3       52.11      232.82    108.30 o 
  18   8   3        9.53     -173.22    179.09 o 
 -18   9   3      666.26      491.83     96.65 o 
 -17   9   3       65.46      206.35     89.00 o 
 -16   9   3     2318.54     2370.69    245.41 o 
 -15   9   3       18.60      182.67     71.61 o 
 -14   9   3     5739.81     5977.54    300.45 o 
 -13   9   3      322.90      332.64     80.40 o 
 -12   9   3     3818.12     4472.20    230.97 o 
 -11   9   3     5039.12     5050.96    172.41 o 
 -10   9   3      417.74      585.52     74.60 o 
  -9   9   3    15996.92    15355.83    340.10 o 
  -8   9   3     3090.65     2478.87    118.40 o 
  -7   9   3    12835.80    11080.20    264.11 o 
  -6   9   3     8399.25     6606.99    186.59 o 
  -5   9   3    41495.63    35916.69    546.20 o 
  -4   9   3    29005.07    27745.33    427.71 o 
  -3   9   3     7035.48     5298.03    157.24 o 
  -2   9   3    24771.12    23098.86    357.68 o 
  -1   9   3    16644.43    19482.42    305.08 o 
   0   9   3    48147.59    49868.12    507.17 o 
   1   9   3     6185.08     6619.80    140.66 o 
   2   9   3    19762.25    16834.33    249.34 o 
   3   9   3    28203.64    29854.62    533.70 o 
   4   9   3     3725.36     4380.12    127.91 o 
   6   9   3      114.76      162.68     70.43 o 
   7   9   3    25743.41    25862.96    515.91 o 
   8   9   3    10408.75     8585.99    225.94 o 
   9   9   3     2049.22     2355.86    156.61 o 
  10   9   3     9427.79     9134.61    232.86 o 
  11   9   3     1883.37     2086.20    177.38 o 
  12   9   3     6953.70     6243.50    242.22 o 
  13   9   3       75.58      103.80     82.17 o 
  14   9   3     5556.87     5416.02    202.20 o 
  15   9   3     1187.37     1072.70    117.29 o 
  16   9   3      389.02      246.72     69.80 o 
  17   9   3     1278.89      857.92    260.77 o 
  18   9   3       14.20       61.87    107.74 o 
 -17  10   3     1832.11     2067.83    256.86 o 
 -16  10   3     2743.85     2798.98    191.39 o 
 -15  10   3     2425.93     2405.16    216.82 o 
 -14  10   3      635.47     1041.93    134.39 o 
 -13  10   3     6012.65     5904.10    261.20 o 
 -12  10   3     1439.65     1764.38    173.85 o 
 -11  10   3     1344.09     1489.00    124.60 o 
 -10  10   3     3081.76     2786.37    131.94 o 
  -9  10   3     1012.49     1196.78     99.04 o 
  -8  10   3     7683.61     7837.10    221.08 o 
  -7  10   3    15286.08    15447.75    330.68 o 
  -6  10   3    15626.31    16058.03    320.68 o 
  -5  10   3    33870.10    34389.54    605.97 o 
  -4  10   3    22797.74    22245.68    588.45 o 
  -3  10   3   108816.87   111403.62   1157.58 o 
  -2  10   3      845.79     1119.08     74.41 o 
  -1  10   3   131949.27   131134.11   1332.14 o 
   0  10   3     7331.84     6804.01    139.15 o 
   1  10   3   141480.56   137000.28   1378.72 o 
   2  10   3    38079.08    38386.69    576.23 o 
   3  10   3   123327.97   123699.05   2055.65 o 
   4  10   3    60571.51    61664.05    692.88 o 
   5  10   3    44911.23    44684.37    793.84 o 
   6  10   3    34294.88    33369.55    811.53 o 
   7  10   3     3127.24     3113.60    137.23 o 
   8  10   3     6219.28     6038.36    165.28 o 
   9  10   3      397.20      346.61     60.37 o 
  10  10   3      129.85      194.71     56.46 o 
  11  10   3      625.97      761.09     87.22 o 
  12  10   3     2812.07     2792.02    213.11 o 
  13  10   3     6947.32     7113.99    258.83 o 
  14  10   3     4672.04     4727.60    275.76 o 
  15  10   3      399.80      567.23     96.83 o 
  16  10   3     8009.55    10123.40    650.93 o 
  17  10   3       88.76       40.06    167.42 o 
 -17  11   3      910.22      619.56    112.44 o 
 -16  11   3     2559.89     2464.04    230.84 o 
 -15  11   3     1876.34     1534.07    174.87 o 
 -14  11   3     6759.51     7214.28    335.29 o 
 -13  11   3     6512.48     5846.75    233.97 o 
 -12  11   3    14701.93    15635.33    451.48 o 
 -11  11   3    21937.30    22316.82    558.22 o 
 -10  11   3     5616.68     5908.34    198.25 o 
  -9  11   3    25982.66    25744.01    526.28 o 
  -8  11   3     4347.89     4607.91    165.74 o 
  -6  11   3     2419.00     1872.46    119.65 o 
  -5  11   3    55066.21    54439.84    739.44 o 
  -4  11   3     1534.26     1716.51    106.33 o 
  -3  11   3    71538.82    69333.66    764.15 o 
  -2  11   3     2937.31     3322.58    139.12 o 
  -1  11   3      244.11      299.81     56.00 o 
   0  11   3     2928.83     2137.38     90.42 o 
   1  11   3     7230.84     6604.42    145.50 o 
   2  11   3      550.47      644.39     52.55 o 
   3  11   3    46624.32    47164.82   1694.34 o 
   4  11   3     3732.89     3807.13    103.14 o 
   5  11   3    64924.77    65487.51   1250.24 o 
   6  11   3    12997.98    10944.16    903.26 o 
   7  11   3    53770.33    52158.00    928.36 o 
   8  11   3    18527.73    17740.30    387.02 o 
   9  11   3    19122.51    19446.27    443.42 o 
  10  11   3    34066.51    35336.97   1121.75 o 
  11  11   3     8075.74     6901.92    219.05 o 
  12  11   3    18210.26    18347.09    519.43 o 
  13  11   3     2054.67     1929.19    169.45 o 
  14  11   3    11184.34    12090.76    577.33 o 
  15  11   3       65.06       99.29    102.04 o 
  16  11   3     2295.12     2244.16    367.05 o 
  17  11   3       89.90     -136.95    215.96 o 
 -17  12   3     1649.50     1741.79    190.69 o 
 -16  12   3      471.21      541.55    119.15 o 
 -15  12   3     3311.88     3327.62    274.29 o 
 -14  12   3      566.73      538.95    107.46 o 
 -13  12   3     5687.87     6136.01    293.07 o 
 -12  12   3     2579.87     2678.47    165.18 o 
 -11  12   3     4390.06     4384.65    230.10 o 
 -10  12   3    19798.45    19228.72    432.55 o 
  -9  12   3      600.31      852.88     77.34 o 
  -8  12   3    15378.79    16258.16    358.15 o 
  -7  12   3     2994.89     3363.92    196.73 o 
  -6  12   3    40925.11    41607.02    613.95 o 
  -5  12   3    11012.89    11395.59    230.29 o 
  -4  12   3    23862.05    26602.84    488.37 o 
  -3  12   3    60457.11    57136.67    666.41 o 
  -2  12   3     3901.12     4185.01    184.99 o 
  -1  12   3    53377.57    51200.38    584.67 o 
   0  12   3     3726.41     3497.19    191.78 o 
   1  12   3    52850.71    52653.82    599.41 o 
   2  12   3     9177.23    10331.55    312.52 o 
   3  12   3    23144.41    21047.55    361.40 o 
   4  12   3    32798.76    32939.75   1018.15 o 
   5  12   3     3789.71     2639.50    164.69 o 
   6  12   3    34326.12    33810.48    650.81 o 
   7  12   3     2647.11     2758.10    176.68 o 
   8  12   3     8671.53     8986.12    232.29 o 
   9  12   3    16490.61    18330.00    390.91 o 
  10  12   3     3531.85     3434.82    148.00 o 
  11  12   3     7651.33     6838.60    307.67 o 
  12  12   3      907.06     1073.61    149.78 o 
  13  12   3     7702.95     7825.96    311.68 o 
  14  12   3      381.51      249.02     85.74 o 
  15  12   3      901.58      794.73    144.75 o 
  16  12   3     1692.35     1688.43    244.83 o 
  17  12   3      436.52      693.78    269.53 o 
 -17  13   3     2005.66     1824.55    210.97 o 
 -16  13   3     1661.17     1592.02    194.51 o 
 -15  13   3     2065.87     2286.05    195.77 o 
 -14  13   3     2150.01     2086.01    222.60 o 
 -13  13   3      630.89      922.90    163.73 o 
 -12  13   3     3858.47     4573.37    211.79 o 
 -11  13   3      109.26      319.27     85.16 o 
 -10  13   3      738.02      794.66     89.86 o 
  -9  13   3     7209.74     7532.31    192.42 o 
  -8  13   3      732.60      811.94     89.63 o 
  -7  13   3    11825.28    11099.72    350.91 o 
  -6  13   3    14170.27    15412.43    292.55 o 
  -5  13   3    15557.66    15856.65    298.17 o 
  -4  13   3    61457.49    63270.43    737.28 o 
  -3  13   3    11315.84    11440.51    462.23 o 
  -2  13   3   131795.28   130845.80   1363.74 o 
  -1  13   3     3131.92     2852.66    105.66 o 
   0  13   3   171361.81   175545.61   1887.53 o 
   1  13   3     2761.67     3435.19    115.54 o 
   2  13   3   146435.78   153752.58   1800.91 o 
   3  13   3    12062.23    11274.34    202.30 o 
   4  13   3    71571.59    70426.05   1483.35 o 
   5  13   3    17079.70    15545.54    283.09 o 
   6  13   3    10706.55     8873.18   1078.71 o 
   7  13   3    17132.15    16962.61    516.23 o 
   8  13   3       36.74      226.99     71.73 o 
   9  13   3     4182.39     5017.35    162.90 o 
  10  13   3     2760.16     2904.73    177.19 o 
  11  13   3      134.32      266.01    124.68 o 
  12  13   3     6623.56     6629.92    233.75 o 
  13  13   3     1986.72     1893.05    185.92 o 
  14  13   3     1899.89     1458.16    189.74 o 
  15  13   3     5945.16     7007.91    548.13 o 
  16  13   3      221.45      267.91    122.18 o 
  17  13   3     4602.23     5901.22    460.51 o 
 -17  14   3     1211.39      928.56    204.60 o 
 -16  14   3     1365.48     1104.42    138.21 o 
 -15  14   3     3210.44     3182.85    226.76 o 
 -14  14   3     1765.15     1534.88    169.66 o 
 -13  14   3     8954.50     9576.40    395.76 o 
 -12  14   3    12540.36    12386.69    394.04 o 
 -11  14   3    11190.72    11656.75    409.31 o 
 -10  14   3    19857.04    20362.41    526.45 o 
  -9  14   3     6832.09     6493.35    244.07 o 
  -8  14   3    33709.59    33461.99   1776.88 o 
  -7  14   3     4299.92     3925.73    150.25 o 
  -6  14   3    45170.98    46150.33    743.42 o 
  -5  14   3      671.11      551.64     58.33 o 
  -4  14   3    43659.25    44325.35    640.60 o 
  -3  14   3     2254.20     2081.39    140.93 o 
  -2  14   3    14368.37    14504.47    315.42 o 
  -1  14   3    13772.57    12571.55    208.10 o 
   0  14   3     3246.77     3811.04    145.75 o 
   1  14   3     7688.81     6806.93    187.43 o 
   2  14   3    15515.61    17954.09    566.93 o 
   3  14   3     2405.53     2682.88    124.21 o 
   4  14   3    55041.80    52144.42   1331.10 o 
   5  14   3      134.72      152.32     67.69 o 
   6  14   3    43661.39    44222.73   1181.57 o 
   7  14   3    12257.67    12414.93    394.97 o 
   8  14   3    27183.06    27931.39    653.54 o 
   9  14   3    13949.18    12471.95    346.32 o 
  10  14   3     7401.75     6949.79    221.67 o 
  11  14   3    22112.50    23580.66    646.96 o 
  12  14   3     2892.87     3422.86    149.88 o 
  13  14   3     8348.90     9032.27    608.76 o 
  14  14   3      325.57      351.68    203.24 o 
  15  14   3     5635.63     5609.50    522.51 o 
  16  14   3        8.10      311.00    178.41 o 
  17  14   3      322.68      328.82    145.00 o 
 -16  15   3     1509.10     1105.66    156.69 o 
 -15  15   3        5.53      192.12    100.36 o 
 -14  15   3     3110.70     3160.07    236.74 o 
 -13  15   3      844.94     1051.44    122.74 o 
 -12  15   3     4144.89     4114.80    254.79 o 
 -11  15   3     1810.41     1839.78    169.96 o 
 -10  15   3     3937.41     3879.19    198.53 o 
  -9  15   3    15722.89    15531.24    368.79 o 
  -8  15   3      121.76      491.08     75.20 o 
  -7  15   3    11338.50    10875.92    251.59 o 
  -6  15   3     2765.13     2472.51    135.83 o 
  -5  15   3    44258.25    43173.59    700.72 o 
  -4  15   3    10536.01    10779.41    254.51 o 
  -3  15   3    11526.19    10479.58    246.01 o 
  -2  15   3    27861.79    29038.09    523.76 o 
  -1  15   3     4488.08     4193.91    176.20 o 
   0  15   3    25242.79    25165.45    461.19 o 
   1  15   3     3720.28     4031.38    199.09 o 
   2  15   3    28301.39    26083.14    410.82 o 
   3  15   3    20939.16    19579.97    658.20 o 
   4  15   3     8550.34     8265.75    353.75 o 
   5  15   3    40318.34    36731.30    717.10 o 
   6  15   3     7493.76     7793.96    383.83 o 
   7  15   3    21489.82    20060.27    672.00 o 
   8  15   3     3253.34     2789.84    303.93 o 
   9  15   3    12612.67    11148.03    431.80 o 
  10  15   3     1605.22     1375.03    164.73 o 
  11  15   3     1469.47     1246.25    152.85 o 
  12  15   3     6942.94     6743.88    366.39 o 
  13  15   3        8.30       -0.27    135.59 o 
  14  15   3     2640.09     2448.42    280.29 o 
  15  15   3     1036.04     1214.87    246.84 o 
  16  15   3      639.92      453.82    284.81 o 
 -16  16   3     1430.14     1194.20    172.23 o 
 -15  16   3     1412.23      896.20    172.92 o 
 -14  16   3     2248.25     2410.74    203.66 o 
 -13  16   3      976.72      839.83    130.71 o 
 -12  16   3      612.26      614.61    143.30 o 
 -11  16   3     1717.02     2045.75    174.27 o 
 -10  16   3       45.81      187.32     60.71 o 
  -9  16   3      151.78      284.49     92.48 o 
  -8  16   3     9228.51     8039.43    232.66 o 
  -7  16   3     1648.45     1227.15    114.05 o 
  -6  16   3     2667.89     2588.08    129.99 o 
  -5  16   3    16576.74    16706.52    358.72 o 
  -4  16   3    10190.07     8198.36    209.80 o 
  -3  16   3    36258.16    37038.27    517.90 o 
  -2  16   3     6395.33     5208.80    156.00 o 
  -1  16   3    75520.82    76839.50    938.19 o 
   0  16   3     2887.71     2930.79    124.38 o 
   1  16   3    92036.42    92376.58   1400.47 o 
   2  16   3     2284.57     2116.99    108.66 o 
   3  16   3    45887.72    46566.67    749.05 o 
   4  16   3    10631.85    10819.13    338.56 o 
   5  16   3    14457.32    14790.29    332.61 o 
   6  16   3     5161.47     5355.55    300.11 o 
   7  16   3      471.35      517.60    113.06 o 
   8  16   3    11403.73    10901.79    365.02 o 
   9  16   3      384.44      411.05     76.88 o 
  10  16   3     1084.89     1199.20    125.15 o 
  11  16   3     1237.56     1040.77    127.00 o 
  12  16   3      137.80      194.04     95.86 o 
  13  16   3      600.44      459.16     99.36 o 
  14  16   3     3742.32     3035.68    314.67 o 
  15  16   3      331.73      436.01    215.66 o 
  16  16   3     2562.37     2715.73    379.34 o 
 -16  17   3      898.95      685.98    179.18 o 
 -15  17   3     1346.85     1306.77    174.25 o 
 -14  17   3     2365.20     2326.95    185.46 o 
 -13  17   3     3292.46     3545.20    303.09 o 
 -12  17   3     5444.88     5537.73    289.45 o 
 -11  17   3    13368.55    13430.83    454.02 o 
 -10  17   3     6898.09     7179.88    287.16 o 
  -9  17   3    14366.03    15695.37    559.30 o 
  -8  17   3    11031.36    11136.51    370.13 o 
  -7  17   3    27514.96    28126.58    512.25 o 
  -6  17   3     1623.80     1641.18    105.88 o 
  -5  17   3    18938.20    18810.99    410.30 o 
  -4  17   3      648.71      727.20     78.08 o 
  -3  17   3     9585.00     9550.77    235.10 o 
  -2  17   3     6670.70     6299.33    211.66 o 
  -1  17   3     1633.04     1775.86    128.98 o 
   0  17   3     9386.59     9236.56    224.67 o 
   1  17   3       94.88      422.10     93.31 o 
   2  17   3     2310.23     1943.93     97.43 o 
   3  17   3     1530.75     1665.01    152.04 o 
   4  17   3       72.08       53.31     49.13 o 
   5  17   3    16173.16    16836.92    420.59 o 
   6  17   3     4237.80     4315.57    239.21 o 
   7  17   3     8943.69     8873.49    259.11 o 
   8  17   3     7897.29     8350.24    415.54 o 
   9  17   3    14660.21    14900.35    519.16 o 
  10  17   3    13794.42    14701.01    489.89 o 
  11  17   3     3718.71     4054.82    180.02 o 
  12  17   3     7092.86     6826.16    398.88 o 
  13  17   3     1404.12     1531.32    187.83 o 
  14  17   3     3622.31     4194.34    471.88 o 
  15  17   3      164.08      320.43    118.94 o 
  16  17   3     1342.12      670.52    166.43 o 
 -16  18   3      244.49      354.54    100.82 o 
 -15  18   3     1021.75     1225.72    159.89 o 
 -14  18   3      120.20      244.47     88.59 o 
 -13  18   3     1030.81     1297.02    186.06 o 
 -12  18   3      259.09      326.41     77.46 o 
 -11  18   3     3765.88     3965.41    227.45 o 
 -10  18   3     3059.22     3139.38    157.05 o 
  -9  18   3     4033.80     4430.39    600.32 o 
  -8  18   3     7262.41     7689.85    299.84 o 
  -7  18   3     1261.54     1259.16    103.71 o 
  -6  18   3     9270.00     9621.07    245.18 o 
  -5  18   3      293.94      441.52     66.31 o 
  -4  18   3    18663.76    19275.59    421.21 o 
  -3  18   3     4963.92     4842.06    157.46 o 
  -2  18   3     9045.43     9478.88    257.66 o 
  -1  18   3    12844.63    12555.61    278.00 o 
   0  18   3     6583.84     6746.28    220.18 o 
   1  18   3    25842.49    26673.69    496.79 o 
   2  18   3     2345.56     2452.63    126.97 o 
   3  18   3    17233.68    16155.84    358.50 o 
   4  18   3     3151.59     2859.43    161.65 o 
   5  18   3     5553.70     4910.52    189.97 o 
   6  18   3    15315.09    15975.85    542.23 o 
   7  18   3     1108.79     1221.15    212.27 o 
   8  18   3     7294.55     7163.89    423.11 o 
   9  18   3      977.81      807.24    228.86 o 
  10  18   3     2605.90     2549.77    401.87 o 
  11  18   3     2664.40     2489.29    218.87 o 
  12  18   3      452.63      497.27     97.15 o 
  13  18   3     2247.44     2419.83    228.89 o 
  14  18   3      277.74      302.24    126.52 o 
  15  18   3      559.40      368.12    147.52 o 
  16  18   3      223.18      222.14    124.57 o 
 -15  19   3     1219.44     1456.57    335.51 o 
 -14  19   3      275.51      414.71     88.16 o 
 -13  19   3     1705.43     1917.42    245.47 o 
 -12  19   3      114.14      150.90     47.31 o 
 -11  19   3      600.06      744.63    121.87 o 
 -10  19   3      314.70      350.87     59.65 o 
  -9  19   3      406.84      473.89     82.23 o 
  -8  19   3     2509.26     2815.28    183.44 o 
  -7  19   3     1346.61      800.83     95.82 o 
  -6  19   3     4369.71     4807.98    192.99 o 
  -5  19   3      102.68       -0.34     70.38 o 
  -4  19   3    17454.63    18591.48    402.36 o 
  -3  19   3     1971.72     1742.89    126.14 o 
  -2  19   3    16312.68    16851.45    433.38 o 
  -1  19   3      961.06     1032.43     97.66 o 
   0  19   3    30663.93    32512.49    590.89 o 
   1  19   3       53.93      126.40     54.61 o 
   2  19   3    20784.79    21657.65    621.37 o 
   3  19   3     4324.21     3672.82    157.22 o 
   4  19   3    14794.37    15907.23    575.53 o 
   5  19   3      434.82      271.15     49.96 o 
   6  19   3     3467.84     3244.68    182.05 o 
   7  19   3     2808.67     2198.25    163.62 o 
   8  19   3     6467.16     7277.13    615.37 o 
   9  19   3      139.29      206.09     68.54 o 
  10  19   3      358.71      283.64     70.31 o 
  11  19   3       84.59       71.61     50.28 o 
  12  19   3       39.67      118.98     79.61 o 
  13  19   3     2473.17     2684.52    279.73 o 
  14  19   3        8.82      113.17    287.82 o 
  15  19   3     1972.88     1954.37    325.77 o 
 -15  20   3      266.29      565.31    161.88 o 
 -14  20   3     1386.54     1251.72    234.59 o 
 -13  20   3     1979.05     1724.50    243.85 o 
 -12  20   3     2889.62     3239.93    274.12 o 
 -11  20   3     2089.90     2093.20    194.42 o 
 -10  20   3     6446.54     7261.85    330.29 o 
  -9  20   3     7211.21     6804.38    271.01 o 
  -8  20   3     8256.27     8185.62    278.57 o 
  -7  20   3     3768.10     3596.69    183.30 o 
  -6  20   3    16809.30    17042.69    434.66 o 
  -5  20   3     2222.96     2130.36    133.08 o 
  -4  20   3     9011.68     8540.77    271.76 o 
  -3  20   3     1033.29     1242.16    104.07 o 
  -2  20   3    11994.42    12024.37    323.89 o 
  -1  20   3       57.87      278.03     53.73 o 
   0  20   3     2916.97     2766.02    157.75 o 
   1  20   3       57.72       62.07     57.21 o 
   2  20   3       95.94      131.32     93.36 o 
   3  20   3      106.21      154.38     51.34 o 
   4  20   3     2325.33     2089.53    184.32 o 
   5  20   3     4520.51     4308.32    142.90 o 
   6  20   3    11011.06    10789.02    328.26 o 
   7  20   3     1449.93     1387.35    206.46 o 
   8  20   3     7238.34     7407.52    423.26 o 
   9  20   3     6260.37     5478.60    309.76 o 
  10  20   3     9006.68     9095.73    388.20 o 
  11  20   3     3207.98     2950.00    200.23 o 
  12  20   3     1097.52     1120.87    199.93 o 
  13  20   3     2144.68     2253.92    320.94 o 
  14  20   3     1177.65     1222.86    226.43 o 
  15  20   3      844.33     1046.68    238.25 o 
 -15  21   3       58.01      271.96    109.12 o 
 -14  21   3      188.15      248.66     93.37 o 
 -13  21   3       47.71      101.42     94.34 o 
 -12  21   3      181.09      225.22     82.85 o 
 -11  21   3       27.24      147.11     66.80 o 
 -10  21   3     2546.11     2727.19    265.33 o 
  -9  21   3     1225.12     1006.41    115.57 o 
  -8  21   3      551.53      561.51     84.82 o 
  -7  21   3     1184.24     1360.81    145.15 o 
  -6  21   3     1085.42     1217.20    125.83 o 
  -5  21   3      486.93      442.90     63.73 o 
  -4  21   3     1139.10      930.95     88.29 o 
  -3  21   3     1049.77     1020.27     86.12 o 
  -2  21   3     2224.08     2036.34    135.77 o 
  -1  21   3      918.75      786.76    111.41 o 
   0  21   3     9808.32     9267.02    228.37 o 
   1  21   3      925.19      736.19     91.51 o 
   2  21   3     6755.08     7210.44    181.80 o 
   3  21   3     2902.54     3386.81    168.30 o 
   4  21   3     2467.99     1986.81    133.10 o 
   5  21   3       95.49      116.64     53.93 o 
   6  21   3      727.91      999.84    114.78 o 
   7  21   3     3398.07     3882.78    225.94 o 
   8  21   3      127.03      125.85    137.89 o 
   9  21   3     1228.71     1566.91    226.75 o 
  10  21   3      339.57      256.65     64.00 o 
  11  21   3      644.43      335.25    150.64 o 
  12  21   3      499.55      292.48     88.87 o 
  13  21   3       67.92      151.24    101.66 o 
  14  21   3      176.23      402.53    110.21 o 
 -14  22   3      823.27      503.78    122.98 o 
 -13  22   3        2.27      150.00    157.05 o 
 -12  22   3     1288.82     1128.41    170.56 o 
 -11  22   3       33.57      269.65     66.21 o 
 -10  22   3      530.89      463.15    107.35 o 
  -9  22   3        7.80      235.16     86.02 o 
  -8  22   3      199.93      189.75     75.22 o 
  -7  22   3      907.15      926.17    137.25 o 
  -6  22   3      518.13      432.15     81.05 o 
  -5  22   3     4253.74     4016.24    191.03 o 
  -4  22   3     1213.87     1210.63    147.51 o 
  -3  22   3     5365.45     5373.33    183.46 o 
  -2  22   3       18.69       94.53     62.12 o 
  -1  22   3    16455.99    16046.11    431.81 o 
   0  22   3        8.28      128.54     51.90 o 
   1  22   3    16420.42    16083.58    470.77 o 
   2  22   3        8.30      140.48     49.98 o 
   3  22   3    12182.63    11960.83    373.35 o 
   4  22   3        9.91       77.41     82.70 o 
   5  22   3     5282.63     5231.37    229.16 o 
   6  22   3      869.69      907.77     89.14 o 
   7  22   3     4961.55     4727.79    161.22 o 
   8  22   3      346.74      177.97     85.54 o 
   9  22   3     1847.21     1800.47    210.79 o 
  10  22   3      219.99      332.57     83.56 o 
  11  22   3      284.46      219.54     71.58 o 
  12  22   3     1544.35     2057.06    369.89 o 
  13  22   3      174.14      314.56    138.40 o 
  14  22   3     1112.55     1253.66    327.32 o 
 -14  23   3      221.28       81.94    180.44 o 
 -13  23   3     1326.16     1221.20    197.98 o 
 -12  23   3      922.40      910.23    143.35 o 
 -11  23   3     2212.46     1854.12    216.25 o 
 -10  23   3     1682.43     1558.43    176.88 o 
  -9  23   3     3602.92     3619.26    220.32 o 
  -8  23   3     6108.74     6824.32    314.66 o 
  -7  23   3     5048.56     5065.71    272.19 o 
  -6  23   3     1655.28     1891.24    175.13 o 
  -5  23   3     8887.94     8441.08    414.18 o 
  -4  23   3     7695.17     7213.02    298.98 o 
  -3  23   3     5248.05     4581.24    188.75 o 
  -2  23   3     3163.96     2909.26    157.01 o 
  -1  23   3     6840.18     6592.41    237.49 o 
   0  23   3     2842.75     2622.09    150.39 o 
   1  23   3     1281.62     1526.75    148.56 o 
   2  23   3     2497.65     1922.19    137.04 o 
   3  23   3       57.45      128.11    134.05 o 
   4  23   3     4048.85     4323.59    202.19 o 
   5  23   3     3498.11     3541.17    154.82 o 
   6  23   3     2544.20     2131.76    149.04 o 
   7  23   3     2718.77     2938.51    148.26 o 
   8  23   3     1949.43     2020.38    192.04 o 
   9  23   3     5432.27     4960.03    350.31 o 
  10  23   3     2541.04     1860.82    197.40 o 
  11  23   3     1480.54     1924.78    248.85 o 
  12  23   3     1239.17      975.50    383.91 o 
  13  23   3     1168.01      558.37    264.42 o 
  14  23   3      502.58      896.67    274.20 o 
 -13  24   3       19.90      322.55    136.64 o 
 -12  24   3       68.98      279.86    173.34 o 
 -11  24   3      224.92      148.08    146.32 o 
 -10  24   3       98.53      223.58     69.17 o 
  -9  24   3       19.41       68.54     51.73 o 
  -8  24   3       46.06      221.73    412.80 o 
  -7  24   3        8.45      135.44     97.61 o 
  -6  24   3        2.04       19.16     93.86 o 
  -5  24   3       81.90      126.88     87.01 o 
  -4  24   3      114.85      257.10     89.93 o 
  -3  24   3      823.45      542.14     83.46 o 
  -2  24   3      119.16      231.69     60.10 o 
  -1  24   3       18.75       84.14    104.78 o 
   0  24   3      455.88      434.82     82.65 o 
   1  24   3     1056.80      900.02    103.00 o 
   2  24   3      153.92      257.01     79.62 o 
   3  24   3      170.23      299.67     63.87 o 
   4  24   3        0.48      155.05     63.63 o 
   5  24   3       52.14       11.87     61.16 o 
   6  24   3       15.35       58.89     53.40 o 
   7  24   3        0.09       47.18     42.02 o 
   8  24   3      711.91      869.34    127.19 o 
   9  24   3      261.84      125.56     83.26 o 
  10  24   3      122.32      135.80     83.56 o 
  11  24   3        0.14       89.33     68.39 o 
  12  24   3        4.36      400.14    120.73 o 
  13  24   3       33.40        9.70    169.98 o 
 -13  25   3     1191.54      762.17    160.51 o 
 -12  25   3       61.27      199.26     92.35 o 
 -11  25   3     1821.12     1546.92    181.77 o 
 -10  25   3      206.77      222.79     71.64 o 
  -9  25   3     1037.71      879.48    145.45 o 
  -8  25   3       70.70      131.93     96.70 o 
  -7  25   3      839.77      727.34    114.24 o 
  -6  25   3     1864.17     1837.02    199.70 o 
  -5  25   3      437.18      300.07     88.53 o 
  -4  25   3     1206.54     1128.17    154.79 o 
  -3  25   3      453.22      252.86     72.85 o 
  -2  25   3     5877.27     5706.54    216.20 o 
  -1  25   3     1095.71     1058.10    109.02 o 
   0  25   3     5809.00     6390.92    224.93 o 
   1  25   3        1.41      356.89     65.14 o 
   2  25   3    11014.20    11702.15    480.00 o 
   3  25   3      734.85      574.09     82.98 o 
   4  25   3     4189.59     4349.40    195.71 o 
   5  25   3      109.93      143.62     69.80 o 
   6  25   3     4197.97     4569.76    214.08 o 
   7  25   3      770.28      642.75     76.22 o 
   8  25   3     2724.78     2696.63    262.47 o 
   9  25   3      168.81      297.73    141.30 o 
  10  25   3     1359.31     1294.12    218.95 o 
  11  25   3      777.68      584.81    101.21 o 
  12  25   3      546.42      309.73    146.09 o 
  13  25   3      906.19      899.00    198.63 o 
 -12  26   3     1352.86      850.00    129.57 o 
 -11  26   3      465.18      238.10     84.20 o 
 -10  26   3      749.75      628.21    116.16 o 
  -9  26   3     2197.28     2217.45    245.60 o 
  -8  26   3     1403.06     1328.68    192.12 o 
  -7  26   3     4326.40     4044.33    300.17 o 
  -6  26   3     1134.80      900.60    124.44 o 
  -5  26   3     4930.82     5423.45    284.36 o 
  -4  26   3      224.89      207.28     71.56 o 
  -3  26   3     5824.97     5778.57    271.33 o 
  -2  26   3      307.28      275.23     76.14 o 
  -1  26   3     3821.16     3740.45    216.43 o 
   0  26   3       71.11       83.75     74.27 o 
   1  26   3     2495.11     2062.98    156.17 o 
   2  26   3      225.38      238.01     84.56 o 
   3  26   3     3095.46     3045.11    150.32 o 
   4  26   3       79.41      124.09     75.92 o 
   5  26   3     1986.52     1812.42    172.38 o 
   6  26   3       91.25      193.27     69.53 o 
   7  26   3     1821.94     1394.72    132.73 o 
   8  26   3      962.73      823.59    161.78 o 
   9  26   3     1516.30     1142.32    190.78 o 
  10  26   3     1125.90      647.72    233.11 o 
  11  26   3     1012.73     1016.85    212.87 o 
  12  26   3     1025.60      954.25    336.50 o 
 -12  27   3       45.82      258.28    129.57 o 
 -11  27   3      350.83       96.06     98.78 o 
 -10  27   3       14.06        8.18    211.44 o 
  -9  27   3       71.04      174.18    100.72 o 
  -8  27   3       16.56      109.16     65.18 o 
  -7  27   3      182.38      229.85     57.22 o 
  -6  27   3      435.38      308.34     83.77 o 
  -5  27   3       84.10      211.09     65.69 o 
  -4  27   3        8.81      132.79     76.69 o 
  -3  27   3       21.73      239.68     84.81 o 
  -2  27   3      282.67      311.94     78.78 o 
  -1  27   3      279.34      383.51     95.37 o 
   0  27   3       31.14      219.48     72.67 o 
   1  27   3      622.30      500.22     89.46 o 
   2  27   3       27.36      116.49    107.75 o 
   3  27   3      240.30      363.86     90.32 o 
   4  27   3       28.24      134.93     43.82 o 
   5  27   3     1141.53     1374.42    120.56 o 
   6  27   3       20.96       95.64     51.20 o 
   7  27   3       78.85      172.64     61.51 o 
   8  27   3       77.63      120.17    122.86 o 
   9  27   3      271.11      341.04     88.91 o 
  10  27   3      127.35      346.98    129.01 o 
  11  27   3        9.41      269.02    104.32 o 
  12  27   3      173.04      457.08    188.03 o 
 -11  28   3      315.02      385.78    162.43 o 
 -10  28   3     2259.67     2428.15    210.92 o 
  -9  28   3       12.91      205.39    108.30 o 
  -8  28   3     2417.43     2394.31    210.90 o 
  -7  28   3      486.00      503.83     87.15 o 
  -6  28   3      632.01      544.41     89.83 o 
  -5  28   3      432.33      456.18     94.29 o 
  -4  28   3      126.32      195.61     85.29 o 
  -3  28   3      280.01      253.90     72.16 o 
  -2  28   3      449.63      431.12    146.91 o 
  -1  28   3     1234.18     1155.93    129.52 o 
   0  28   3      741.20      571.74    109.59 o 
   1  28   3     1800.27     2144.15    240.12 o 
   2  28   3      833.67      656.46    101.30 o 
   3  28   3     2970.81     2887.04    178.38 o 
   4  28   3      297.43      305.30     58.82 o 
   5  28   3     3244.18     3451.82    258.18 o 
   6  28   3      356.08      244.50     53.45 o 
   7  28   3     4806.97     4091.95    318.07 o 
   8  28   3      695.99      700.03    170.28 o 
   9  28   3     2397.74     2446.96    312.77 o 
  10  28   3      226.18      142.88     93.93 o 
  11  28   3     1396.42     1279.45    310.09 o 
 -10  29   3      516.89      412.39    186.83 o 
  -9  29   3        7.10      229.84    109.59 o 
  -8  29   3     1708.05     1630.36    198.48 o 
  -7  29   3      327.52      371.98     85.48 o 
  -6  29   3     3675.91     3599.34    248.16 o 
  -5  29   3       86.83      135.68    113.32 o 
  -4  29   3     4634.99     4694.64    328.31 o 
  -3  29   3     1051.72     1080.68    252.10 o 
  -2  29   3     7606.32     8256.67    398.15 o 
  -1  29   3      202.86      251.73     73.65 o 
   0  29   3     4281.43     4768.23    335.87 o 
   1  29   3     1146.49     1296.51    183.79 o 
   2  29   3     5034.42     6002.27    370.30 o 
   3  29   3      197.31      233.74     45.29 o 
   4  29   3     1520.05     1337.88    183.89 o 
   5  29   3      292.97      268.40     58.24 o 
   6  29   3     1161.28     1153.72    147.17 o 
   7  29   3       19.79      155.79     95.68 o 
   8  29   3       99.92      249.35    114.19 o 
   9  29   3       76.63      492.63    155.60 o 
  10  29   3      125.86      414.16    139.39 o 
  -9  30   3       18.61      234.66     87.70 o 
  -8  30   3      460.16      291.09    112.26 o 
  -7  30   3      512.28      740.35    135.77 o 
  -6  30   3      170.88      260.72     95.58 o 
  -5  30   3     1553.21     1604.89    200.50 o 
  -4  30   3        3.47      193.84     81.48 o 
  -3  30   3      791.11      795.69    194.33 o 
  -2  30   3       79.47      243.89    108.18 o 
  -1  30   3      837.54      667.56    151.11 o 
   0  30   3     1879.72     1867.21    250.99 o 
   1  30   3      127.18      290.82     72.52 o 
   2  30   3     1287.95     1422.10    197.48 o 
   3  30   3       11.38      136.78     80.70 o 
   4  30   3     2964.34     3022.03    232.49 o 
   5  30   3      126.76      172.89    120.25 o 
   6  30   3      878.63      748.08    174.45 o 
   7  30   3      268.25      234.80    102.93 o 
   8  30   3      244.75      160.96    216.18 o 
   9  30   3      210.20      296.74     88.12 o 
  -9  31   3     2705.21     2713.68    280.14 o 
  -8  31   3        2.44      199.13     88.27 o 
  -7  31   3     1911.47     1711.37    188.75 o 
  -6  31   3        4.14       -0.46    115.35 o 
  -5  31   3     1378.30     1082.06    158.57 o 
  -4  31   3       17.36      253.49    102.16 o 
  -3  31   3      198.48      264.87     92.26 o 
  -2  31   3       31.52       11.82    114.99 o 
  -1  31   3       67.37       96.80     96.83 o 
   0  31   3      635.53      606.61    156.76 o 
   1  31   3      666.48      709.72    257.82 o 
   2  31   3     1456.48     2114.25    190.46 o 
   3  31   3     1639.37     1926.84    183.67 o 
   4  31   3     2212.18     2434.14    212.30 o 
   5  31   3     1078.75     1085.20    160.14 o 
   6  31   3     2903.22     3084.10    305.17 o 
   7  31   3     1519.28     1980.73    257.63 o 
   8  31   3     2615.60     2963.22    268.26 o 
  -7  32   3     2540.17     2721.28    222.65 o 
  -6  32   3        3.78      180.00    145.25 o 
  -5  32   3     3597.22     3446.48    334.19 o 
  -4  32   3      248.21      491.85    101.59 o 
  -3  32   3     6359.75     7280.33    424.92 o 
  -2  32   3      697.56      653.10    124.54 o 
  -1  32   3     6098.49     6973.21    360.09 o 
   0  32   3     1132.41     1019.58    161.63 o 
   1  32   3     5609.67     6002.53    343.36 o 
   2  32   3     1353.55     1358.69    199.40 o 
   3  32   3     2136.34     2255.17    245.89 o 
   4  32   3      746.49      615.04    137.72 o 
   5  32   3      569.94      424.41     86.00 o 
   6  32   3      339.23      357.07    114.81 o 
   7  32   3       78.22      166.90     87.74 o 
  -6  33   3      910.54      891.81    161.85 o 
  -5  33   3       10.08      275.85    106.56 o 
  -4  33   3     1374.42     1984.14    273.51 o 
  -3  33   3       58.37      318.47    109.13 o 
  -2  33   3     1122.69     1196.36    173.64 o 
  -1  33   3     1116.59      904.28    232.63 o 
   0  33   3     1258.90     1457.49    179.00 o 
   1  33   3      963.35      746.37    134.88 o 
   2  33   3       10.96        9.81    102.87 o 
   3  33   3     1994.17     1839.53    189.48 o 
   4  33   3       30.12      220.54     97.03 o 
   5  33   3      767.54      725.64    128.06 o 
   6  33   3     1139.72      920.48    186.67 o 
  -5  34   3        6.56      119.60    126.51 o 
  -4  34   3      488.44      642.68    119.45 o 
  -3  34   3      163.90      167.04     93.82 o 
  -2  34   3        1.08      152.02     90.34 o 
  -1  34   3       11.84      143.95    113.03 o 
   0  34   3      368.31      379.05     94.77 o 
   1  34   3       92.02      309.22     94.79 o 
   2  34   3     1741.43     2103.85    216.31 o 
   3  34   3      614.49      776.06    110.23 o 
   4  34   3     1594.37     1796.05    205.13 o 
   5  34   3     1449.71     1432.57    254.72 o 
  -2  35   3     4265.42     4528.81    284.55 o 
  -1  35   3      803.48      744.00    163.11 o 
   0  35   3     4111.90     4341.78    284.58 o 
   1  35   3     1266.16     1152.73    177.07 o 
   2  35   3     2246.98     2111.88    204.75 o 
 -18   0   4     3328.24     2862.57    422.74 o 
 -17   0   4      352.09      273.72    154.20 o 
 -16   0   4    10057.17    12507.34    748.67 o 
 -15   0   4     4069.45     4374.63    601.76 o 
 -14   0   4    22134.28    26098.66   1451.96 o 
 -13   0   4     6532.01     6806.09    556.23 o 
 -12   0   4    26415.96    28169.71   1880.43 o 
 -11   0   4    27125.12    29210.80    869.71 o 
 -10   0   4     9972.82    11071.14    347.72 o 
  -9   0   4    21067.02    24602.43    631.66 o 
  -8   0   4        9.81      119.38     68.06 o 
  -7   0   4    13750.76    14318.85    402.15 o 
  -6   0   4     1649.77     1172.57    330.98 o 
  -4   0   4    77776.38    72123.70   4108.11 o 
  -3   0   4     8054.06     9616.29    367.03 o 
  -2   0   4    80501.85    89700.44   2827.15 o 
  -1   0   4    48735.71    49314.72   1125.57 o 
   0   0   4    24576.38    24175.20    568.38 o 
   1   0   4   116438.86   128300.08   1591.82 o 
   2   0   4     5567.97     4752.30    151.18 o 
   3   0   4   180780.56   170411.38   1621.82 o 
   4   0   4     6820.19     7147.26    218.04 o 
   5   0   4   237624.25   247507.05   4802.11 o 
   6   0   4    21170.82    20497.82    293.23 o 
   7   0   4    91726.36    94935.45   1580.59 o 
   8   0   4    33508.27    36800.11    751.84 o 
   9   0   4    33196.36    34916.53   1620.82 o 
  10   0   4     7977.30     7677.04    213.60 o 
  11   0   4     6538.59     7202.63    468.29 o 
  12   0   4    18441.49    18895.14    692.74 o 
  13   0   4     1907.39     2416.33    192.27 o 
  14   0   4      555.10      712.61    138.69 o 
  15   0   4       47.97      157.97     46.81 o 
  16   0   4        5.39       61.85     93.61 o 
  17   0   4       27.98      145.71    135.67 o 
 -18   1   4      378.65      506.97    116.56 o 
 -17   1   4      521.47      540.04    119.81 o 
 -16   1   4       34.07      248.59     79.57 o 
 -15   1   4     2496.80     2528.18    265.35 o 
 -14   1   4      396.02      468.83     94.85 o 
 -13   1   4     3031.93     3535.17    205.90 o 
 -12   1   4    11153.20    11260.63    329.67 o 
 -11   1   4      368.08      765.50     82.53 o 
 -10   1   4    10257.53    10033.35    225.47 o 
  -9   1   4     5593.23     5124.16    181.75 o 
  -8   1   4    32213.23    30932.63    499.63 o 
  -7   1   4    38067.67    35207.40    585.34 o 
  -6   1   4    37744.80    39463.39    606.43 o 
  -5   1   4   120983.27    97116.18   2962.32 o 
  -4   1   4    37764.95    36889.62    717.14 o 
  -3   1   4   156911.39   163252.64   2301.67 o 
  -2   1   4      348.15     1302.07     86.30 o 
  -1   1   4   107880.16   100784.21   1621.49 o 
   0   1   4    10404.51     8191.98   1851.37 o 
   1   1   4    61722.07    59157.66    798.17 o 
   2   1   4    44953.47    43538.96    455.39 o 
   3   1   4    20149.15    20731.96    245.38 o 
   4   1   4   107074.49   107681.60   1247.04 o 
   5   1   4       28.72      586.96    212.35 o 
   6   1   4    37189.31    38594.70    487.34 o 
   7   1   4    18586.36    18748.46    379.15 o 
   8   1   4     2364.51     2170.06     83.91 o 
   9   1   4    25642.04    25231.84    528.73 o 
  10   1   4     1789.12     2139.90    109.96 o 
  11   1   4    24290.57    24950.79    528.28 o 
  12   1   4     2156.93     2543.44    144.15 o 
  13   1   4    17443.61    19256.12    451.62 o 
  14   1   4    10296.64    10546.43    290.59 o 
  15   1   4     5160.03     4806.46    202.67 o 
  16   1   4     5443.84     5532.81    280.12 o 
  17   1   4       66.19      102.63     57.99 o 
 -18   2   4      482.46      547.56    166.37 o 
 -17   2   4      181.43      418.32     89.49 o 
 -16   2   4      702.96      614.43    110.05 o 
 -15   2   4       46.28      484.18    155.82 o 
 -14   2   4     3060.25     3168.65    356.49 o 
 -13   2   4     4872.15     5341.20    280.25 o 
 -12   2   4      356.74      380.47     74.61 o 
 -11   2   4    13248.02    13281.20    384.10 o 
 -10   2   4     3602.69     4290.03    152.55 o 
  -9   2   4    24016.49    23833.00    573.11 o 
  -8   2   4    19229.44    18980.93    347.35 o 
  -7   2   4    43415.37    46534.96    595.36 o 
  -6   2   4    69798.80    76187.59   1320.38 o 
  -5   2   4    57441.77    62336.87   1442.24 o 
  -4   2   4   142768.03   145162.86   2604.39 o 
  -3   2   4     4800.18     2998.89    230.10 o 
  -2   2   4   117198.19   114335.09   1135.23 o 
  -1   2   4    10244.55    10037.81    206.13 o 
   0   2   4    33014.31    26855.18    334.81 o 
   1   2   4    45407.93    44071.00    512.33 o 
   2   2   4    36753.07    38243.64    408.27 o 
   3   2   4    98181.79    98767.06    991.75 o 
   4   2   4     8905.02     9405.42    273.97 o 
   5   2   4    64335.11    61576.41    700.92 o 
   6   2   4     4282.11     4358.57    252.31 o 
   7   2   4     3878.79     4363.87    103.82 o 
   8   2   4    15315.85    15509.08    299.08 o 
   9   2   4      681.67      738.02     68.96 o 
  10   2   4    18232.16    19774.25    363.55 o 
  11   2   4     4070.21     3898.34    143.00 o 
  12   2   4    18795.58    20153.54    547.97 o 
  13   2   4     5264.63     5349.54    192.34 o 
  14   2   4    10126.38    10683.24    299.11 o 
  15   2   4     7112.28     6353.43    225.36 o 
  16   2   4      788.62      605.56    130.74 o 
  17   2   4     2909.34     2526.10    207.42 o 
  18   2   4       66.08      160.88    122.95 o 
 -18   3   4      125.87      144.15    130.31 o 
 -17   3   4     5150.50     5946.04    428.07 o 
 -16   3   4     1016.96      818.56    153.98 o 
 -15   3   4    13113.14    15107.55    562.83 o 
 -14   3   4     4234.94     3842.02    285.27 o 
 -13   3   4    27666.27    31584.55    985.47 o 
 -12   3   4     8424.76     8798.65    324.77 o 
 -11   3   4    13065.16    12731.03    313.07 o 
 -10   3   4    37133.72    37981.09    735.34 o 
  -9   3   4     2581.79     3037.30    229.21 o 
  -8   3   4    20511.61    22620.64    403.89 o 
  -7   3   4      471.44      795.69     73.38 o 
  -6   3   4    29804.98    30330.13    615.75 o 
  -5   3   4    12990.10    14360.55    303.32 o 
  -4   3   4     4029.54     5445.46    166.10 o 
  -3   3   4    36781.07    36305.16    663.73 o 
  -1   3   4    12377.57    12730.86    252.19 o 
   0   3   4   208069.53   206248.64   2548.00 o 
   1   3   4     6425.91     7463.86    127.95 o 
   2   3   4   155563.97   156755.89   1936.73 o 
   3   3   4      129.84      376.16     45.83 o 
   4   3   4   207689.39   201219.11   2166.19 o 
   5   3   4     4071.18     4329.54    157.67 o 
   6   3   4   154080.92   154150.81   2327.09 o 
   7   3   4    34472.90    36537.53    498.44 o 
   8   3   4    48677.42    51242.13    711.88 o 
   9   3   4    14926.48    14765.26    261.65 o 
  10   3   4    19098.54    21137.59    393.29 o 
  11   3   4    18097.97    19856.58    405.13 o 
  12   3   4     1954.96     1966.93    147.94 o 
  13   3   4     6588.18     5400.68    582.11 o 
  14   3   4      279.36      303.42     54.03 o 
  15   3   4      195.67      244.60     47.19 o 
  16   3   4       75.67      198.17     49.81 o 
  17   3   4      192.61      302.02    144.32 o 
  18   3   4       29.36      146.13    121.00 o 
 -18   4   4      165.99      297.49     84.45 o 
 -17   4   4       23.09      308.35     76.48 o 
 -16   4   4      971.04     1229.77    196.84 o 
 -15   4   4       98.34      493.80    124.68 o 
 -14   4   4     2104.48     2619.45    243.13 o 
 -13   4   4     4949.30     4973.48    261.82 o 
 -12   4   4     3216.41     3918.11    184.35 o 
 -11   4   4     6341.42     5640.11    196.42 o 
 -10   4   4      250.79      445.53     77.17 o 
  -9   4   4    15019.37    13488.00    315.52 o 
  -8   4   4     9233.81     8892.79    223.24 o 
  -7   4   4    34285.69    33852.90    606.77 o 
  -6   4   4    60883.79    63012.75    811.01 o 
  -5   4   4    30619.69    30940.61    556.89 o 
  -4   4   4   118413.46   119776.72   2047.50 o 
  -3   4   4    17303.62    16653.21    309.38 o 
  -2   4   4   181234.86   183617.62   2408.40 o 
  -1   4   4    17784.02    15814.12    245.22 o 
   0   4   4   146529.31   148654.45   1633.66 o 
   1   4   4     7534.16     7348.73    174.09 o 
   2   4   4    43937.59    41328.86    639.11 o 
   3   4   4    84191.80    81195.04    831.38 o 
   4   4   4     7793.15     8181.68    354.89 o 
   5   4   4    39065.19    38007.38    678.67 o 
   6   4   4    12932.00    12459.55    598.74 o 
   7   4   4    17373.78    16263.63    575.51 o 
   8   4   4    28678.40    28791.02    458.71 o 
   9   4   4      185.31      337.37     46.66 o 
  10   4   4    30474.30    32081.45    574.66 o 
  11   4   4      388.00      431.48     62.41 o 
  12   4   4    11223.76    11920.00    324.25 o 
  13   4   4     9282.30     9456.62    308.01 o 
  14   4   4    11642.05    11403.26    309.70 o 
  15   4   4     7231.14     7438.44    203.30 o 
  16   4   4      396.45      298.13     62.98 o 
  17   4   4     4069.40     4034.24    436.66 o 
  18   4   4      231.50      230.18     94.89 o 
 -18   5   4      284.32      325.75    111.82 o 
 -17   5   4      347.96      381.97    105.92 o 
 -16   5   4       10.32      205.22    110.36 o 
 -15   5   4     1002.95     1137.97    169.11 o 
 -14   5   4     2033.54     2564.22    217.31 o 
 -13   5   4     1985.24     2098.76    173.82 o 
 -12   5   4     6965.79     7060.53    285.65 o 
 -11   5   4      196.01      335.68     61.59 o 
 -10   5   4    19174.91    21927.16    586.31 o 
  -9   5   4     6205.95     7625.11    222.53 o 
  -8   5   4    19827.30    19387.90    367.48 o 
  -7   5   4    48108.91    50808.38    666.27 o 
  -6   5   4    33570.87    35137.50    597.97 o 
  -5   5   4   103716.09   111540.56   1176.78 o 
  -3   5   4   160835.78   168257.47   1939.77 o 
  -2   5   4      148.05      444.95     61.13 o 
  -1   5   4    54202.10    58251.77    577.03 o 
   0   5   4    10288.00    13229.39    257.14 o 
   1   5   4    48663.85    45585.82    740.51 o 
   2   5   4    27508.23    25085.33    363.69 o 
   3   5   4     4443.23     4839.83    162.85 o 
   4   5   4    62161.07    58562.09   1793.28 o 
   5   5   4     1407.63     1337.23    122.54 o 
   6   5   4    22598.17    20408.31    560.56 o 
   7   5   4     9806.36    10114.63    337.41 o 
   8   5   4      627.84      671.86     80.19 o 
   9   5   4    13084.87    14029.44    315.60 o 
  10   5   4      247.97      394.03     59.40 o 
  11   5   4     9670.01     9067.26    216.07 o 
  12   5   4     2549.46     2300.86    145.89 o 
  13   5   4    10233.42    10655.30    269.76 o 
  14   5   4     4048.09     3797.78    142.73 o 
  15   5   4     1633.14     1369.38    114.02 o 
  16   5   4     4722.20     4391.20    242.19 o 
  17   5   4      465.62      304.82     77.24 o 
  18   5   4     1284.49      826.58    208.49 o 
 -18   6   4     1947.39     1855.39    232.51 o 
 -17   6   4      162.29      250.83    121.94 o 
 -16   6   4     8967.26     9956.56    459.82 o 
 -15   6   4     1204.36     1179.63    166.64 o 
 -14   6   4    10773.81    11171.10    438.91 o 
 -13   6   4     2441.22     2194.41    177.14 o 
 -12   6   4    21898.55    23680.14    737.78 o 
 -11   6   4    15155.50    15797.32    381.99 o 
 -10   6   4     7877.95     8859.81    242.08 o 
  -9   6   4    16849.48    17150.10    373.46 o 
  -8   6   4     1356.85     2112.38    120.28 o 
  -7   6   4    17187.03    18606.18    325.49 o 
  -6   6   4       66.79      260.62     70.35 o 
  -5   6   4    11356.02    10936.88    229.43 o 
  -4   6   4    14563.62    12552.82    273.04 o 
  -3   6   4     1282.28     2274.83    131.47 o 
  -2   6   4    18664.15    16371.57    279.99 o 
  -1   6   4    32061.45    30141.74    446.45 o 
   0   6   4    19493.38    18814.20    245.23 o 
   1   6   4   172493.22   173485.22   1717.04 o 
   2   6   4     2054.35     1883.24     88.50 o 
   3   6   4   163705.06   167372.48   1999.16 o 
   4   6   4      563.85      960.65     81.29 o 
   5   6   4   143291.73   153549.98   2200.69 o 
   6   6   4    16289.78    19113.50    471.34 o 
   7   6   4    81893.63    87325.23   1412.15 o 
   8   6   4    17542.44    16698.37    332.43 o 
   9   6   4    18819.22    20207.92    504.94 o 
  10   6   4    17699.71    18092.73    320.20 o 
  11   6   4     7677.23     8114.83    217.18 o 
  12   6   4     9756.17     9718.39    313.31 o 
  13   6   4      149.99      225.35     55.03 o 
  14   6   4      585.09      666.90     77.48 o 
  15   6   4      112.46      200.25     43.90 o 
  16   6   4       15.55      213.72    107.58 o 
  17   6   4      108.50      270.13    144.10 o 
  18   6   4      832.42      671.90    140.59 o 
 -17   7   4      225.43      249.83     92.93 o 
 -16   7   4      197.28      332.10     99.40 o 
 -15   7   4      492.53      446.47    115.18 o 
 -14   7   4       26.14      221.00     90.77 o 
 -13   7   4       15.37       57.98     81.37 o 
 -12   7   4     5476.54     5587.12    266.29 o 
 -11   7   4       79.54      267.83     61.22 o 
 -10   7   4     7992.24     7876.97    207.90 o 
  -9   7   4     4420.52     4433.91    155.35 o 
  -8   7   4    27744.69    28478.03    500.45 o 
  -7   7   4    23593.78    23545.80    476.72 o 
  -6   7   4    18286.90    17565.75    265.92 o 
  -5   7   4    47854.37    47629.86    573.31 o 
  -4   7   4     4729.09     5000.39    166.36 o 
  -3   7   4    86950.40    82594.73    908.44 o 
  -2   7   4    10181.02    13127.58    258.42 o 
  -1   7   4   121342.23   112460.02   1159.75 o 
   0   7   4     5821.25     6383.25    130.51 o 
   1   7   4    30023.69    31101.53    482.25 o 
   2   7   4    42931.80    42732.93    588.98 o 
   3   7   4    29904.56    29329.54    475.44 o 
   4   7   4    14966.49    14317.65    286.27 o 
   5   7   4     1206.27     1314.26    149.29 o 
   6   7   4     9828.08     8929.33    418.43 o 
   7   7   4     3987.77     3596.03    341.08 o 
   8   7   4      178.80      365.41     68.03 o 
   9   7   4    20631.41    21803.67    531.57 o 
  10   7   4     1463.49     1693.28    101.22 o 
  11   7   4     9434.71     8862.58    222.14 o 
  12   7   4     2984.74     2876.13    120.77 o 
  13   7   4     6766.96     6963.34    164.91 o 
  14   7   4     5473.84     5388.72    183.44 o 
  15   7   4     2022.30     2107.84    149.67 o 
  16   7   4     3289.08     3449.42    405.63 o 
  17   7   4      163.35      208.13    187.67 o 
 -17   8   4      416.38      517.22     99.96 o 
 -16   8   4       19.54      196.29     84.36 o 
 -15   8   4      154.76      350.85     88.30 o 
 -14   8   4      792.49      958.16    121.02 o 
 -13   8   4      567.65      430.47    103.21 o 
 -12   8   4      285.67      216.56     83.83 o 
 -11   8   4     9452.89     8753.18    277.48 o 
 -10   8   4      158.40      204.05     48.69 o 
  -9   8   4    14691.89    13144.07    316.15 o 
  -8   8   4     7700.08     6727.41    185.55 o 
  -7   8   4    22579.10    22311.40    368.92 o 
  -6   8   4    26782.17    26076.56    611.91 o 
  -5   8   4     9476.89     9291.11    242.68 o 
  -4   8   4    76450.83    78768.06    860.46 o 
  -3   8   4     2572.79     2516.50    112.28 o 
  -2   8   4    77384.82    80903.02    869.77 o 
  -1   8   4      613.43      435.96     52.21 o 
   0   8   4    34204.84    33646.86    486.81 o 
   1   8   4    15252.14    14231.63    241.15 o 
   2   8   4    23081.90    25429.46    405.36 o 
   3   8   4    13442.33    14053.41    218.15 o 
   4   8   4      117.67      172.48     32.66 o 
   5   8   4    26294.09    26942.22    576.43 o 
   6   8   4     8655.22     7839.52    388.27 o 
   7   8   4     2469.49     2254.47     79.05 o 
   8   8   4    12864.16    13305.16    568.39 o 
   9   8   4      383.39      545.99    128.84 o 
  10   8   4     7174.28     6602.72    348.76 o 
  11   8   4     2940.06     2776.80    224.96 o 
  12   8   4    11658.47    11730.41    347.32 o 
  13   8   4      930.19      739.95     78.18 o 
  14   8   4     1334.66     1183.79    125.30 o 
  15   8   4     3913.40     3658.64    257.91 o 
  16   8   4     1259.48      583.04    184.49 o 
  17   8   4     1213.66     1238.65    212.25 o 
 -17   9   4     2687.92     2543.12    230.50 o 
 -16   9   4      785.00      587.60    106.50 o 
 -15   9   4     5505.56     5394.43    327.39 o 
 -14   9   4      824.90      955.72    110.16 o 
 -13   9   4     7590.03     8112.28    395.08 o 
 -12   9   4     3567.81     3720.59    212.69 o 
 -11   9   4    17161.21    17336.01    500.49 o 
 -10   9   4     4260.40     3765.18    147.68 o 
  -9   9   4     3768.93     3789.69    157.17 o 
  -8   9   4     3549.41     3840.76    148.24 o 
  -7   9   4     5064.52     4671.61    146.58 o 
  -6   9   4       95.34      263.40     55.45 o 
  -5   9   4     1140.36      691.54     66.92 o 
  -4   9   4      101.09      192.84     50.21 o 
  -3   9   4      108.56      175.54     36.42 o 
  -2   9   4    18688.96    19758.45    311.28 o 
  -1   9   4     9941.23     8959.87    169.97 o 
   0   9   4    45936.71    50325.11    736.19 o 
   1   9   4     5732.40     6666.25    145.40 o 
   2   9   4   103953.81   113033.88   1235.37 o 
   3   9   4     5225.00     6948.81    183.24 o 
   4   9   4    57109.27    59770.40    691.80 o 
   5   9   4    10696.26    10960.48    211.11 o 
   6   9   4    59462.45    61899.85   1449.54 o 
   7   9   4     8422.00     7150.88    301.41 o 
   8   9   4    31754.88    32947.46   1116.72 o 
   9   9   4     8830.05     7765.92    272.32 o 
  10   9   4    13358.33    14115.10    545.01 o 
  11   9   4     4902.53     5434.54    296.04 o 
  12   9   4     1380.44      985.60    201.12 o 
  13   9   4       10.12       69.41     48.28 o 
  14   9   4      232.03      237.62     61.18 o 
  15   9   4       92.57      122.35    162.76 o 
  16   9   4      356.54      555.82    169.31 o 
  17   9   4      569.41      360.39    120.78 o 
 -17  10   4      223.32      461.49     97.44 o 
 -16  10   4      190.49      299.76     81.15 o 
 -15  10   4       11.08      180.11     63.90 o 
 -14  10   4       27.34      163.94     68.19 o 
 -13  10   4      518.61      468.66     91.01 o 
 -12  10   4     1526.61     1527.15    155.18 o 
 -11  10   4     2148.78     1998.44    166.67 o 
 -10  10   4      942.46     1029.19     84.31 o 
  -9  10   4     7541.40     7538.58    197.79 o 
  -8  10   4    13518.98    13636.12    318.71 o 
  -7  10   4     7434.86     6984.11    194.26 o 
  -6  10   4    24620.58    24314.29    482.51 o 
  -5  10   4     1252.03     1729.69    111.95 o 
  -4  10   4    20522.93    23619.90    436.08 o 
  -3  10   4       53.16      178.11     54.45 o 
  -2  10   4    42805.66    46622.65    833.81 o 
  -1  10   4     2513.85     2119.01    118.46 o 
   0  10   4    36452.69    38233.99    591.74 o 
   1  10   4     2447.84     1785.95     84.18 o 
   2  10   4    12900.10    13219.76    342.36 o 
   3  10   4     1223.86      559.68     53.54 o 
   4  10   4      509.19      575.21     62.11 o 
   5  10   4      928.22      674.79     51.34 o 
   6  10   4      249.99      537.43    161.60 o 
   7  10   4     1028.35      857.06    246.81 o 
   8  10   4     5502.63     5704.69    344.52 o 
   9  10   4       24.88      118.28     78.71 o 
  10  10   4     2339.40     1937.34    238.64 o 
  11  10   4     3029.15     2528.58    245.21 o 
  12  10   4      398.77      330.96     75.35 o 
  13  10   4     1775.59     1531.96    128.43 o 
  14  10   4      578.67      634.51    106.63 o 
  15  10   4     2940.80     2889.64    474.76 o 
  16  10   4      313.54       52.14    116.41 o 
  17  10   4      613.85      613.16    169.68 o 
 -17  11   4        2.45      131.75     79.39 o 
 -16  11   4      223.28      202.10     97.34 o 
 -15  11   4      239.54      264.01     88.15 o 
 -14  11   4        3.73       74.99     76.19 o 
 -13  11   4      417.85      238.86     96.56 o 
 -12  11   4       39.43      174.45     80.28 o 
 -11  11   4     1002.42      687.56     96.26 o 
 -10  11   4     3246.95     3503.25    162.67 o 
  -9  11   4     1252.99     1066.47     87.24 o 
  -8  11   4     6046.59     5451.59    178.56 o 
  -7  11   4     4174.66     3508.93    131.68 o 
  -6  11   4     3852.84     3372.31    138.61 o 
  -5  11   4     9880.11     9591.48    220.56 o 
  -4  11   4      182.71      202.47     50.06 o 
  -3  11   4    19452.20    19092.46    263.80 o 
  -2  11   4       20.12       66.79     42.85 o 
  -1  11   4    19991.32    18818.31    258.06 o 
   0  11   4     2984.24     3137.18    169.20 o 
   1  11   4    32994.58    35957.38    519.41 o 
   2  11   4     3813.90     2984.16     90.32 o 
   3  11   4     2666.42     2513.80    135.77 o 
   4  11   4      384.13      351.37     47.80 o 
   5  11   4      263.52      393.78     50.71 o 
   6  11   4       19.31       23.41    207.76 o 
   7  11   4     3933.60     3277.15    209.81 o 
   8  11   4       22.37      136.66    105.30 o 
   9  11   4     3991.60     4414.78    274.07 o 
  10  11   4      865.59      621.91    102.30 o 
  11  11   4     3966.83     4060.42    335.33 o 
  12  11   4     1930.85     1853.53    184.51 o 
  13  11   4      860.55      542.44     69.54 o 
  14  11   4     1986.15     1670.41    207.42 o 
  15  11   4      335.24      530.49    210.39 o 
  16  11   4      943.96      999.22    289.63 o 
  17  11   4      155.66      211.78    110.95 o 
 -17  12   4      225.31      162.87     79.33 o 
 -16  12   4     2255.30     1992.83    280.47 o 
 -15  12   4      451.85      315.98     82.58 o 
 -14  12   4      844.67      791.69    128.19 o 
 -13  12   4      438.03      404.64     74.48 o 
 -12  12   4     5699.90     5438.99    285.19 o 
 -11  12   4      686.51      638.28     87.23 o 
 -10  12   4     3592.63     3397.17    192.97 o 
  -9  12   4     1458.85      880.19     80.46 o 
  -8  12   4     4771.78     4058.97    160.25 o 
  -7  12   4      995.58      953.35     85.20 o 
  -6  12   4     4642.68     3284.93    136.36 o 
  -5  12   4     4083.31     4440.70    133.84 o 
  -4  12   4     6012.12     5451.67    143.66 o 
  -3  12   4     8966.00     8670.10    208.51 o 
  -2  12   4     7404.53     6964.94    193.62 o 
  -1  12   4    19397.78    18826.21    232.58 o 
   0  12   4      311.43      221.31     47.41 o 
   1  12   4    29798.86    29099.13    507.14 o 
   2  12   4    12268.11    13048.06    177.69 o 
   3  12   4    25242.39    25534.51    448.60 o 
   4  12   4     5263.83     4588.22    125.87 o 
   5  12   4     4168.46     3914.76     78.02 o 
   6  12   4     4262.54     4076.81    110.48 o 
   7  12   4    14247.82    13514.43    623.64 o 
   8  12   4      399.51      405.56     89.76 o 
   9  12   4     5369.31     3753.92    234.01 o 
  10  12   4     1785.07     1507.77    164.72 o 
  11  12   4     5645.93     5041.40    281.03 o 
  12  12   4      745.89      536.65    139.62 o 
  13  12   4      764.72      688.29    133.25 o 
  14  12   4      931.68      489.09    202.94 o 
  15  12   4     3130.72     3534.96    354.48 o 
  16  12   4      675.09      513.34    215.28 o 
  17  12   4      344.16      425.50    135.34 o 
 -17  13   4      159.46      121.16     74.68 o 
 -16  13   4      150.51      307.39     83.94 o 
 -15  13   4     1099.45      866.70    119.67 o 
 -14  13   4       16.16      135.89     71.02 o 
 -13  13   4     1310.92     1294.50    134.02 o 
 -12  13   4        5.47      101.18    120.22 o 
 -11  13   4     3988.53     3774.21    187.15 o 
 -10  13   4      134.92      126.75     62.19 o 
  -9  13   4       72.05       83.27     54.52 o 
  -8  13   4      439.49      407.72     57.33 o 
  -7  13   4    13520.00    12143.33    376.38 o 
  -6  13   4      192.47       56.32     63.91 o 
  -5  13   4       94.69      116.09     42.14 o 
  -4  13   4     1560.72     1817.02     94.57 o 
  -3  13   4     8726.24     7314.26    194.88 o 
  -2  13   4     1398.07     1095.90     75.02 o 
  -1  13   4     1296.93     1374.85     84.88 o 
   0  13   4      779.13      456.52     60.85 o 
   1  13   4     1307.70     1315.82     78.19 o 
   2  13   4     4325.68     3754.86    102.99 o 
   3  13   4     1955.94     1718.44     83.22 o 
   4  13   4     1413.92     1266.18     89.43 o 
   5  13   4      478.93      331.29     72.75 o 
   6  13   4    10436.39     9861.59    232.57 o 
   7  13   4      970.07      675.22    105.37 o 
   8  13   4       65.96       85.76     68.04 o 
   9  13   4      183.17      120.89     88.30 o 
  10  13   4     3122.18     3047.27    238.85 o 
  11  13   4       19.32      139.66    104.59 o 
  12  13   4     1404.99     1458.80    253.47 o 
  13  13   4       88.01      146.12     74.46 o 
  14  13   4      756.64      564.29    151.57 o 
  15  13   4        8.81      373.83    181.95 o 
  16  13   4      652.27      727.34    172.52 o 
 -16  14   4       80.89      181.20     90.30 o 
 -15  14   4      223.02      231.50     97.91 o 
 -14  14   4     2227.93     2471.15    206.43 o 
 -13  14   4      465.49      264.50     92.06 o 
 -12  14   4     1047.72     1361.48    164.16 o 
 -11  14   4      802.22      811.58    111.99 o 
 -10  14   4      966.28     1027.26    105.74 o 
  -9  14   4       82.49      184.56     47.91 o 
  -8  14   4        1.75      113.44     51.91 o 
  -7  14   4      179.69      153.08     53.08 o 
  -6  14   4     1971.80     1714.87    107.81 o 
  -5  14   4      870.85      509.48     62.59 o 
  -4  14   4      132.26      138.78     46.30 o 
  -3  14   4      134.24      155.02     48.44 o 
  -2  14   4     1776.78     1371.09     88.98 o 
  -1  14   4      407.04      448.45     47.89 o 
   0  14   4     3877.06     2762.36    100.35 o 
   1  14   4      946.26     1129.86     75.43 o 
   2  14   4       91.39       52.40     41.95 o 
   3  14   4     1805.06     1520.35    118.61 o 
   4  14   4        7.90        4.24     33.37 o 
   5  14   4     7869.17     7803.83    155.04 o 
   6  14   4     1333.81     1143.82     93.32 o 
   7  14   4       36.94      147.64     69.86 o 
   8  14   4      573.24      496.65     63.92 o 
   9  14   4     2188.41     1854.05    143.47 o 
  10  14   4      170.40      172.66     68.02 o 
  11  14   4      566.82      302.49    111.17 o 
  12  14   4      587.89      654.67    117.83 o 
  13  14   4     1730.12     1737.84    300.22 o 
  14  14   4       97.43      208.96    217.39 o 
  15  14   4      175.56      146.51    124.59 o 
  16  14   4        0.72      175.18    251.78 o 
 -16  15   4      170.89      215.04     86.15 o 
 -15  15   4      501.79      437.96    156.44 o 
 -14  15   4       52.28      270.66     69.62 o 
 -13  15   4      444.34      485.22    102.65 o 
 -12  15   4       49.62      285.16     78.87 o 
 -11  15   4     4012.45     3993.01    247.79 o 
 -10  15   4       70.59       87.52     77.48 o 
  -9  15   4     4634.30     5262.50    225.01 o 
  -8  15   4     3171.23     3085.23    139.01 o 
  -7  15   4     9219.18     9217.72    256.31 o 
  -6  15   4     3514.93     3479.86    139.77 o 
  -5  15   4    18100.95    17742.90    373.22 o 
  -4  15   4    15814.28    14693.76    351.39 o 
  -3  15   4    20403.36    19196.72    389.48 o 
  -2  15   4     4993.38     4877.65    139.28 o 
  -1  15   4     5970.28     5168.77    135.73 o 
   0  15   4     5048.81     5505.42    145.36 o 
   1  15   4     8467.66     8514.28    195.18 o 
   2  15   4     2756.14     3182.83    105.10 o 
   3  15   4    12396.61    12614.20    269.92 o 
   4  15   4       62.21       88.44     29.83 o 
   5  15   4      829.38      983.32     76.01 o 
   6  15   4      582.12      634.64     73.57 o 
   7  15   4       23.12      144.62     96.48 o 
   8  15   4     1723.66     1403.50    100.16 o 
   9  15   4      141.00      183.05     49.09 o 
  10  15   4     5034.83     5237.29    210.51 o 
  11  15   4      732.13      641.33     97.66 o 
  12  15   4     2065.38     2144.18    299.67 o 
  13  15   4     3248.08     3454.86    473.64 o 
  14  15   4     4391.40     4560.24    465.15 o 
  15  15   4     1618.08     1809.95    296.03 o 
  16  15   4     2425.84     1899.32    319.86 o 
 -16  16   4     1641.72     1342.46    204.45 o 
 -15  16   4      497.11      498.73    177.25 o 
 -14  16   4     2193.41     2302.04    242.26 o 
 -13  16   4      474.35      418.06     97.48 o 
 -12  16   4     4138.33     3889.86    247.27 o 
 -11  16   4     1532.84     1422.34    171.64 o 
 -10  16   4     1356.91     1512.65    154.74 o 
  -9  16   4       38.43      172.13     86.33 o 
  -8  16   4      356.77      316.76     61.75 o 
  -7  16   4       38.11      190.05     56.32 o 
  -6  16   4      260.26      295.94     54.04 o 
  -5  16   4      442.58      452.29     71.27 o 
  -4  16   4     1044.79      885.93     88.37 o 
  -3  16   4     1527.51     1567.67     97.16 o 
  -2  16   4       70.87      106.02     59.98 o 
  -1  16   4     2888.05     2812.93    113.60 o 
   0  16   4      209.66       15.64     47.88 o 
   1  16   4     4949.28     5273.46    160.18 o 
   2  16   4     1814.38     1706.67     93.78 o 
   3  16   4    10125.51     9835.34    235.64 o 
   4  16   4      170.09      186.01     68.97 o 
   5  16   4    11011.48    12353.62    263.36 o 
   6  16   4     3210.17     3139.18    157.10 o 
   7  16   4     6502.78     6397.13    207.47 o 
   8  16   4      307.32      328.47     69.31 o 
   9  16   4     1690.32     2134.40    168.87 o 
  10  16   4      210.54      168.19     57.15 o 
  11  16   4     2422.72     2143.56    223.21 o 
  12  16   4      329.70      299.16    117.17 o 
  13  16   4       60.85      253.41    114.17 o 
  14  16   4       45.47      173.37    104.15 o 
  15  16   4       97.25        4.50    180.78 o 
  16  16   4       22.56      194.44    183.15 o 
 -16  17   4       88.85      150.00    116.96 o 
 -15  17   4     1386.95     1067.50    376.12 o 
 -14  17   4      372.46      388.39    106.55 o 
 -13  17   4     4156.71     4933.97    402.84 o 
 -12  17   4     1308.11     1409.74    180.88 o 
 -11  17   4     1300.89     1443.06    153.77 o 
 -10  17   4     1525.99     1302.98    150.71 o 
  -9  17   4     2445.62     2362.97    181.28 o 
  -8  17   4       38.20      219.19     87.25 o 
  -7  17   4      650.45      445.89     68.37 o 
  -6  17   4     3332.74     3384.59    162.22 o 
  -5  17   4      236.24      258.20     49.07 o 
  -4  17   4       62.14       65.13     46.88 o 
  -3  17   4     5537.56     4847.85    144.77 o 
  -2  17   4      502.01      397.78     64.08 o 
  -1  17   4      340.51      287.95     49.94 o 
   0  17   4     6777.77     7519.96    193.27 o 
   1  17   4      197.68      226.98     51.42 o 
   2  17   4     6259.25     5907.47    148.92 o 
   3  17   4       79.68      125.01     75.73 o 
   4  17   4    22390.81    24264.11    552.40 o 
   5  17   4       50.35      114.27     38.02 o 
   6  17   4     8506.64     7748.39    296.55 o 
   7  17   4     1548.11     1099.75    132.04 o 
   8  17   4     5039.68     4924.81    219.79 o 
   9  17   4     2038.87     2090.17    204.27 o 
  10  17   4     1321.85     1159.25    193.32 o 
  11  17   4     2523.06     2590.08    209.36 o 
  12  17   4     1123.50      859.12    138.27 o 
  13  17   4     1180.90     1488.39    281.22 o 
  14  17   4       29.29      207.43    107.34 o 
  15  17   4      112.54      126.32    158.24 o 
 -15  18   4      214.26      206.66    171.55 o 
 -14  18   4      560.41      480.88    124.28 o 
 -13  18   4      393.54      436.99     98.31 o 
 -12  18   4     1602.11     1555.15    167.50 o 
 -11  18   4      853.33      799.62    132.56 o 
 -10  18   4     7242.50     7500.02    408.98 o 
  -9  18   4     3695.14     3592.01    225.87 o 
  -8  18   4    10217.47    10637.12    481.28 o 
  -7  18   4     5983.67     6252.18    211.71 o 
  -6  18   4    17951.83    17941.33    445.84 o 
  -5  18   4     6269.20     5749.59    186.55 o 
  -4  18   4    23226.95    23774.68    443.89 o 
  -3  18   4     4400.10     4979.87    157.18 o 
  -2  18   4    15638.71    16655.10    365.90 o 
  -1  18   4      185.75      204.88     43.58 o 
   0  18   4     8227.00     8753.27    198.26 o 
   1  18   4      455.95      571.27     64.60 o 
   2  18   4     7738.53     8443.22    197.49 o 
   3  18   4      226.70      203.29     46.33 o 
   4  18   4     3764.78     3676.64    166.74 o 
   5  18   4      766.51      953.41     90.16 o 
   6  18   4     1184.30      582.47     68.74 o 
   7  18   4      805.01      737.47    108.78 o 
   8  18   4      138.16      164.98    109.74 o 
   9  18   4     8681.37     9521.25    359.77 o 
  10  18   4     4090.63     4043.37    297.20 o 
  11  18   4     2493.19     2208.99    247.83 o 
  12  18   4     2670.56     2722.17    408.92 o 
  13  18   4     3773.93     4040.81    424.55 o 
  14  18   4     3382.19     3878.06    967.22 o 
  15  18   4     2517.64     2537.27    354.44 o 
 -15  19   4     1490.96     1418.87    177.84 o 
 -14  19   4     1031.38      625.58    121.27 o 
 -13  19   4     2012.09     1907.03    191.12 o 
 -12  19   4     1535.50     1532.22    189.43 o 
 -11  19   4     1441.12     1292.80    156.91 o 
 -10  19   4     4653.79     5112.85    348.02 o 
  -9  19   4        1.28      -73.72    130.35 o 
  -8  19   4      790.66      675.13    131.74 o 
  -7  19   4       29.38       98.80     81.85 o 
  -6  19   4     2737.16     2190.76    168.41 o 
  -5  19   4      376.00      172.20     68.27 o 
  -4  19   4      614.55      945.61    102.41 o 
  -3  19   4     1332.34      874.77     86.72 o 
  -2  19   4     3286.09     3414.49    161.89 o 
  -1  19   4      267.44      354.22     58.14 o 
   0  19   4    12201.75    12812.64    324.29 o 
   1  19   4       66.66      192.11     46.69 o 
   2  19   4    11488.91    12501.60    281.16 o 
   3  19   4     2580.65     2913.31    140.25 o 
   4  19   4    13247.28    12841.22    296.81 o 
   5  19   4      359.77      382.84     70.72 o 
   6  19   4    11364.14    11418.72    430.08 o 
   7  19   4     4053.73     3819.72    225.08 o 
   8  19   4     2045.63     1866.05    174.24 o 
   9  19   4      709.11      820.15    163.21 o 
  10  19   4     2057.80     1867.18    275.26 o 
  11  19   4     1731.75     1653.09    163.75 o 
  12  19   4       97.57       94.46     73.17 o 
  13  19   4      663.56      569.37    189.85 o 
  14  19   4        2.28      142.96    150.57 o 
  15  19   4       20.00      281.53    142.44 o 
 -15  20   4      168.85       31.71    359.00 o 
 -14  20   4     2770.30     2605.29    321.11 o 
 -13  20   4     1256.20     1280.28    220.93 o 
 -12  20   4     3178.97     3512.92    262.46 o 
 -11  20   4     1581.33     1556.70    179.48 o 
 -10  20   4      990.15      599.88    122.80 o 
  -9  20   4     1871.24     2109.73    195.78 o 
  -8  20   4      129.32      -53.74     76.77 o 
  -7  20   4      164.97      252.86     70.61 o 
  -6  20   4     1282.02     1481.95    125.92 o 
  -5  20   4       24.10      184.08     66.82 o 
  -4  20   4     3795.59     3926.80    164.05 o 
  -3  20   4       54.87      101.07     49.27 o 
  -2  20   4     8885.49     9576.07    262.23 o 
  -1  20   4     5813.85     5054.83    185.00 o 
   0  20   4     3036.94     2993.83    139.88 o 
   1  20   4     8731.66     7539.44    189.79 o 
   2  20   4     1719.98     1998.23    123.58 o 
   3  20   4    21666.96    20803.96    588.72 o 
   4  20   4      191.78      157.45     42.56 o 
   5  20   4    16156.97    15272.73    394.97 o 
   6  20   4     1150.87     1022.53     93.64 o 
   7  20   4     9664.45     9791.94    371.03 o 
   8  20   4     2761.03     3127.59    164.74 o 
   9  20   4     3503.31     3161.04    216.34 o 
  10  20   4     2271.78     2322.22    212.26 o 
  11  20   4      388.26      398.01     98.53 o 
  12  20   4     1178.30     1674.74    289.91 o 
  13  20   4        1.04      -74.37    190.36 o 
  14  20   4      536.72      704.36    184.02 o 
 -14  21   4       47.27      187.86     69.58 o 
 -13  21   4      466.63      354.45    123.64 o 
 -12  21   4      855.04      702.37    126.14 o 
 -11  21   4     2045.75     1921.32    247.47 o 
 -10  21   4     1081.87     1063.66    131.58 o 
  -9  21   4     7215.37     6378.23    351.60 o 
  -8  21   4     3221.56     3044.37    177.00 o 
  -7  21   4    13077.72    13811.93    464.20 o 
  -6  21   4      784.78      718.98    138.05 o 
  -5  21   4    28249.35    29481.06    815.15 o 
  -4  21   4     2575.04     1934.06    145.75 o 
  -3  21   4    18689.89    18656.14    426.62 o 
  -2  21   4        2.03      130.97     76.84 o 
  -1  21   4    14033.80    13056.11    357.24 o 
   0  21   4      369.68      304.61     73.77 o 
   1  21   4     1881.34     1858.46    162.86 o 
   2  21   4       83.73      108.12     56.31 o 
   3  21   4     1214.19     1009.07    121.95 o 
   4  21   4      537.43      518.75     64.01 o 
   5  21   4     1163.17      944.79    179.87 o 
   6  21   4     1429.95      893.98    188.17 o 
   7  21   4     1670.07     1326.43    300.38 o 
   8  21   4     2476.57     2072.42    188.85 o 
   9  21   4     3249.88     2598.80    227.02 o 
  10  21   4     2862.34     2597.89    408.50 o 
  11  21   4     2319.07     2550.88    234.99 o 
  12  21   4     3224.44     2948.32    461.71 o 
  13  21   4     2394.46     2982.32    424.86 o 
  14  21   4     3175.04     3399.84    559.54 o 
 -14  22   4     1713.57     1493.35    184.84 o 
 -13  22   4      557.50      447.08    103.76 o 
 -12  22   4     1802.10     1838.74    241.17 o 
 -11  22   4     3435.35     3198.68    247.42 o 
 -10  22   4      574.79      453.46    103.75 o 
  -9  22   4     2794.69     2717.60    207.32 o 
  -8  22   4        8.04      148.81    112.86 o 
  -7  22   4     1914.17     1931.93    173.45 o 
  -6  22   4       90.45      138.00     86.51 o 
  -5  22   4     1445.73     1359.73    149.45 o 
  -4  22   4      335.37      282.68     58.29 o 
  -3  22   4     2775.30     2763.93    241.40 o 
  -2  22   4      781.31      674.03     89.47 o 
  -1  22   4     5145.24     4819.41    254.17 o 
   0  22   4      896.27     1033.64    117.97 o 
   1  22   4    16485.93    17510.27    425.87 o 
   2  22   4       21.82      214.82     57.99 o 
   3  22   4    12766.56    11991.63    396.77 o 
   4  22   4      694.21      624.06     97.67 o 
   5  22   4    16882.07    17413.65    577.79 o 
   6  22   4     1889.59     1831.67    132.15 o 
   7  22   4     4234.70     3961.29    260.95 o 
   8  22   4     5777.13     5176.13    575.64 o 
   9  22   4     3471.90     3151.20    317.57 o 
  10  22   4     2013.65     1993.27    244.18 o 
  11  22   4      620.33      682.60    257.67 o 
  12  22   4     2340.40     3377.13    433.56 o 
  13  22   4       31.08      183.15    145.83 o 
  14  22   4       51.81      311.64    117.15 o 
 -13  23   4     1157.36      896.28    138.66 o 
 -12  23   4     2317.36     2404.37    223.25 o 
 -11  23   4      942.49      912.85    145.77 o 
 -10  23   4     2197.05     1898.81    255.87 o 
  -9  23   4        9.49      145.00     78.08 o 
  -8  23   4     4587.52     4893.60    338.67 o 
  -7  23   4      180.56      235.01     70.84 o 
  -6  23   4      418.97      420.65     90.15 o 
  -5  23   4     1061.86      787.66    114.20 o 
  -4  23   4       66.69      177.98     84.42 o 
  -3  23   4     1233.32      935.11    142.67 o 
  -2  23   4     4696.21     4544.13    250.24 o 
  -1  23   4     3426.99     3792.64    189.66 o 
   0  23   4     9096.85     9233.18    352.03 o 
   1  23   4       87.66      182.74    115.86 o 
   2  23   4    16105.89    17671.50    558.99 o 
   3  23   4       82.99      171.52     78.59 o 
   4  23   4    11642.58    12303.48    458.24 o 
   5  23   4     1408.32     1230.99    143.98 o 
   6  23   4     7126.04     7397.02    270.96 o 
   7  23   4     1334.55     1125.57    273.58 o 
   8  23   4     4049.27     3964.62    254.17 o 
   9  23   4     2897.09     2520.49    234.51 o 
  10  23   4      438.79      654.34    112.97 o 
  11  23   4     2035.34     2484.38    215.56 o 
  12  23   4       24.60       79.94    301.44 o 
  13  23   4      571.86      433.26    104.87 o 
 -13  24   4      278.86      447.74     99.66 o 
 -12  24   4      478.32      344.14     92.82 o 
 -11  24   4     1286.44     1318.14    181.65 o 
 -10  24   4     1570.01     1382.33    172.25 o 
  -9  24   4     3138.24     3441.86    272.23 o 
  -8  24   4     5463.29     5449.90    328.39 o 
  -7  24   4     3158.26     3218.53    207.92 o 
  -6  24   4    12385.22    12289.29    463.47 o 
  -5  24   4     2090.03     2232.57    184.63 o 
  -4  24   4    19997.95    19587.97    642.92 o 
  -3  24   4     1164.23      776.32    117.19 o 
  -2  24   4    16983.32    15962.04    434.11 o 
  -1  24   4      355.48      239.08     94.69 o 
   0  24   4    10157.19     9709.51    307.18 o 
   1  24   4      171.77      248.97     68.72 o 
   2  24   4     5166.10     5064.31    757.40 o 
   3  24   4       98.13      149.92     50.02 o 
   4  24   4       71.94      215.75     66.13 o 
   5  24   4       80.13      147.51     54.55 o 
   6  24   4      651.66      639.29    106.40 o 
   7  24   4      206.56      148.96    121.08 o 
   8  24   4     1637.57     1949.53    290.89 o 
   9  24   4     1439.83     1510.08    247.14 o 
  10  24   4     2385.12     2762.53    209.83 o 
  11  24   4     2598.00     2672.79    370.25 o 
  12  24   4     2621.25     3439.84    471.57 o 
  13  24   4     2690.08     3134.28    365.61 o 
 -12  25   4      794.84      904.95    187.70 o 
 -11  25   4     2187.67     1753.48    183.72 o 
 -10  25   4     2343.30     2356.88    313.34 o 
  -9  25   4      356.73      327.72     87.10 o 
  -8  25   4      940.64      834.96    159.96 o 
  -7  25   4      139.87      169.65     92.58 o 
  -6  25   4     1225.16      804.79    174.58 o 
  -5  25   4     1620.81     1953.46    204.51 o 
  -4  25   4      230.07      220.39     73.64 o 
  -3  25   4     5203.93     5633.87    246.63 o 
  -2  25   4      665.37      426.40    137.17 o 
  -1  25   4     5615.09     5658.95    234.00 o 
   0  25   4     4462.69     4099.11    254.86 o 
   1  25   4     3101.73     2837.36    151.29 o 
   2  25   4     9386.90     8920.02    314.47 o 
   3  25   4        3.23       54.44     61.23 o 
   4  25   4    11101.46    10571.29    353.76 o 
   5  25   4      323.82      289.50     55.38 o 
   6  25   4     9298.79     8649.05    310.35 o 
   7  25   4     3462.12     2819.15    306.58 o 
   8  25   4     5410.33     5475.53    650.81 o 
   9  25   4     2350.27     2543.31    220.55 o 
  10  25   4     2326.74     2129.51    264.80 o 
  11  25   4     2079.15     1882.16    337.93 o 
  12  25   4      125.28      481.06    190.56 o 
 -12  26   4      968.21      965.30    179.92 o 
 -11  26   4     1457.69     1417.52    166.74 o 
 -10  26   4      340.00      163.93    140.06 o 
  -9  26   4     4059.78     4049.75    290.55 o 
  -8  26   4       12.08      120.50    123.03 o 
  -7  26   4     2091.40     2142.91    268.28 o 
  -6  26   4      502.55      398.26     86.20 o 
  -5  26   4      327.88      238.97     69.61 o 
  -4  26   4      994.16      835.38    135.00 o 
  -3  26   4       19.75      101.63    141.21 o 
  -2  26   4     2395.88     1818.99    172.08 o 
  -1  26   4     3819.79     4065.56    290.09 o 
   0  26   4     1409.41     1586.75    143.97 o 
   1  26   4     5491.87     5346.99    276.08 o 
   2  26   4       41.10       38.87    122.05 o 
   3  26   4     9237.17     9081.25    402.31 o 
   4  26   4      655.83      411.27     95.74 o 
   5  26   4     4697.41     4757.19    228.28 o 
   6  26   4     2338.24     2387.04    208.15 o 
   7  26   4     5470.41     6122.64    420.64 o 
   8  26   4     1768.61     1434.39    288.67 o 
   9  26   4     1857.56     2074.87    252.12 o 
  10  26   4     3209.47     3287.53    269.34 o 
  11  26   4      389.20      195.09    215.13 o 
  12  26   4      383.61      480.62    132.26 o 
 -11  27   4      586.08      611.81    146.01 o 
 -10  27   4     2614.03     2835.05    278.83 o 
  -9  27   4      956.00      814.33    183.68 o 
  -8  27   4     4261.69     4268.54    321.74 o 
  -7  27   4     5049.72     4949.20    396.03 o 
  -6  27   4     5802.73     6383.69    339.31 o 
  -5  27   4     6603.76     7100.67    354.17 o 
  -4  27   4     2253.06     2040.80    238.33 o 
  -3  27   4    12769.41    13149.59    583.25 o 
  -2  27   4     1027.84      736.68    102.83 o 
  -1  27   4    11199.95    11688.06    508.53 o 
   0  27   4       83.22      126.05     93.53 o 
   1  27   4    11727.44    11960.91    493.16 o 
   2  27   4      533.74      380.37     67.15 o 
   3  27   4     2986.30     2866.27    358.98 o 
   4  27   4     1245.85     1375.96    121.29 o 
   5  27   4      450.61      390.30    165.98 o 
   6  27   4       84.06       68.25     55.65 o 
   7  27   4      485.63      579.34    163.25 o 
   8  27   4       78.52       21.15    133.74 o 
   9  27   4     2176.67     2120.14    239.51 o 
  10  27   4      842.11      754.47    201.25 o 
  11  27   4     2454.29     3721.81    441.35 o 
 -10  28   4     1140.50      557.75    196.86 o 
  -9  28   4     1665.48     1439.25    196.59 o 
  -8  28   4      190.37       81.57    113.67 o 
  -7  28   4     1564.80     2151.43    224.57 o 
  -6  28   4      114.74      253.55    132.55 o 
  -5  28   4      590.61      788.01    509.68 o 
  -4  28   4     1587.51     1388.70    177.47 o 
  -3  28   4       53.49      288.96     85.65 o 
  -2  28   4     2472.46     2537.07    269.07 o 
  -1  28   4     1570.87     1558.56    194.30 o 
   0  28   4     5168.33     5158.17    284.26 o 
   1  28   4     5708.06     5666.13    335.73 o 
   2  28   4      642.13      586.90     99.15 o 
   3  28   4     8342.65     9183.48    488.25 o 
   4  28   4       95.62      177.49     43.26 o 
   5  28   4     7429.25     7547.34    350.29 o 
   6  28   4      384.11      214.48     55.57 o 
   7  28   4     5278.47     6019.19    400.99 o 
   8  28   4     1231.80     1089.55    236.58 o 
   9  28   4     1882.67     2489.46    338.16 o 
  10  28   4     1774.16     1320.65    286.69 o 
 -10  29   4     1178.10      575.00    291.44 o 
  -9  29   4      600.09      431.10    119.90 o 
  -8  29   4     2244.34     2456.97    220.34 o 
  -7  29   4        2.18       55.32    199.60 o 
  -6  29   4      578.70      407.90    193.61 o 
  -5  29   4      337.06      213.18    101.45 o 
  -4  29   4      348.79      154.17    120.75 o 
  -3  29   4     1632.18     1399.24    192.54 o 
  -2  29   4       58.18      275.72    140.73 o 
  -1  29   4     2211.86     1773.49    207.19 o 
   0  29   4     1548.53     1535.83    199.96 o 
   1  29   4      744.52      589.27    104.49 o 
   2  29   4     4203.48     4667.51    317.37 o 
   3  29   4       36.97      218.99    101.61 o 
   4  29   4     4124.53     4592.86    267.94 o 
   5  29   4     1043.48      872.10    113.12 o 
   6  29   4     4891.88     4774.09    340.28 o 
   7  29   4      728.58      769.68    161.59 o 
   8  29   4     3768.90     4903.72    407.10 o 
   9  29   4     1522.28     1664.99    360.85 o 
  10  29   4      954.42     1378.97    266.41 o 
  -9  30   4     1539.76     1164.97    157.38 o 
  -8  30   4     2014.50     1590.92    224.34 o 
  -7  30   4     3893.49     4330.95    358.53 o 
  -6  30   4     4904.23     5216.86    320.34 o 
  -5  30   4     3155.02     3099.52    334.26 o 
  -4  30   4     8838.89    10006.92    506.51 o 
  -3  30   4     2395.34     2291.97    228.07 o 
  -2  30   4    11885.89    12948.85    550.01 o 
  -1  30   4     1320.86     1450.83    221.45 o 
   0  30   4    10321.98    11244.78    418.78 o 
   1  30   4       28.62      350.99    148.08 o 
   2  30   4     5974.98     6355.71    435.92 o 
   3  30   4       33.35      192.85     67.66 o 
   4  30   4      812.05      502.31    117.30 o 
   5  30   4      282.11      222.83     78.06 o 
   6  30   4        3.64      211.87    176.19 o 
   7  30   4        4.26      178.34    155.01 o 
   8  30   4      956.03      906.71    245.24 o 
   9  30   4       21.56      322.84    202.92 o 
  -8  31   4     1170.79     1115.21    153.23 o 
  -7  31   4      200.45      226.00    114.58 o 
  -6  31   4      605.25      419.19    116.39 o 
  -5  31   4      157.65      193.85    170.78 o 
  -4  31   4       88.04      384.04    139.89 o 
  -3  31   4      129.11      305.08     99.48 o 
  -2  31   4      366.05      143.06    105.25 o 
  -1  31   4     1345.99     1174.65    173.05 o 
   0  31   4     1404.59     1376.98    225.41 o 
   1  31   4      454.39      543.38    207.34 o 
   2  31   4     4803.91     5108.55    288.35 o 
   3  31   4      195.35      185.61    108.33 o 
   4  31   4     3199.47     3425.05    224.47 o 
   5  31   4       29.26      274.28     96.47 o 
   6  31   4     3381.83     4012.14    373.66 o 
   7  31   4      309.64      317.99    148.02 o 
   8  31   4     1457.28     1183.59    182.09 o 
  -7  32   4      690.70      804.14    203.48 o 
  -6  32   4       52.69      253.14    128.77 o 
  -5  32   4      166.09      319.11    124.27 o 
  -4  32   4       16.23       92.60     97.15 o 
  -3  32   4       11.50      463.84    167.32 o 
  -2  32   4      670.22      454.98    139.06 o 
  -1  32   4      680.52      614.90    121.04 o 
   0  32   4      461.94      412.37    109.23 o 
   1  32   4     2109.99     2261.70    246.93 o 
   2  32   4      716.89      356.57    120.67 o 
   3  32   4     2595.76     2351.44    322.53 o 
   4  32   4        4.22      159.91     86.52 o 
   5  32   4     2531.21     2664.23    259.73 o 
   6  32   4       12.00      228.86     93.04 o 
   7  32   4     1577.61     1417.98    219.07 o 
  -5  33   4     3312.18     3728.93    289.92 o 
  -4  33   4      970.62      903.72    162.33 o 
  -3  33   4     4130.74     4778.28    320.62 o 
  -2  33   4      959.71      947.03    130.22 o 
  -1  33   4     4126.68     4851.78    333.69 o 
   0  33   4      619.97      609.45    107.52 o 
   1  33   4     2931.84     3277.03    298.70 o 
   2  33   4      290.56      227.59     97.24 o 
   3  33   4      685.60      656.77    104.75 o 
   4  33   4      116.88      206.70    139.00 o 
   5  33   4      115.72      477.70    170.54 o 
  -3  34   4       76.28      364.59     97.59 o 
  -2  34   4        4.50      131.00    107.62 o 
  -1  34   4      179.92      228.04    130.11 o 
   0  34   4        1.89      159.35     92.85 o 
   1  34   4      921.75      747.20    120.96 o 
   2  34   4      188.83      261.73    100.48 o 
   3  34   4     1245.82     1520.73    175.65 o 
 -17   1   5      232.87      334.55    100.80 o 
 -16   1   5     1119.47      822.54    162.90 o 
 -15   1   5     1191.87      592.94    366.64 o 
 -14   1   5     1818.30     1762.23    190.15 o 
 -13   1   5     5060.02     5018.44    292.82 o 
 -12   1   5      440.12      717.24    107.79 o 
 -11   1   5     6208.42     5783.67    266.98 o 
 -10   1   5     2872.52     2731.18    147.02 o 
  -9   1   5     3393.80     3362.32    161.87 o 
  -8   1   5       12.65      135.71     45.39 o 
  -7   1   5     5282.56     5448.22    161.90 o 
  -6   1   5     5247.68     6717.93    186.01 o 
  -5   1   5     2965.36     3688.52    135.80 o 
  -4   1   5     1320.78     1595.82     87.08 o 
  -3   1   5     4517.06     5335.33    150.96 o 
  -2   1   5     3351.58     3294.46    124.57 o 
  -1   1   5      715.93     1661.63     89.22 o 
   0   1   5     3489.14     3510.22    111.09 o 
   1   1   5     3101.88     2805.04    100.66 o 
   2   1   5     5255.46     5551.23    112.79 o 
   3   1   5     8361.83    10553.74    153.47 o 
   4   1   5     4039.52     4683.01    114.17 o 
   5   1   5     1316.92     1339.11     57.86 o 
   6   1   5    14033.20    13262.38    203.35 o 
   7   1   5    10035.88    10278.20    199.68 o 
   8   1   5    10912.89    11723.68    224.25 o 
   9   1   5     3545.25     3717.20     87.52 o 
  10   1   5    11165.39    11846.39    237.94 o 
  11   1   5     2134.67     2306.76    116.56 o 
  12   1   5     2794.60     2803.57    106.36 o 
  13   1   5      819.97      623.94     56.77 o 
  14   1   5     4262.29     4449.36    181.26 o 
  15   1   5       45.01       91.09     46.62 o 
  16   1   5     1029.32      764.87    127.03 o 
  17   1   5      107.09      178.34    129.58 o 
 -17   2   5      749.40      545.50    104.06 o 
 -16   2   5       83.64     -123.37    123.37 o 
 -15   2   5     3686.58     3999.71    562.04 o 
 -14   2   5       10.73       99.86    181.20 o 
 -13   2   5     1212.54     1279.16    209.37 o 
 -12   2   5      511.37      371.38    121.98 o 
 -11   2   5     1368.92     1202.16    140.57 o 
 -10   2   5     1453.67     1202.36    130.27 o 
  -9   2   5      172.65      235.83     50.42 o 
  -8   2   5     9089.60     8938.91    221.03 o 
  -7   2   5      791.68      553.13     59.14 o 
  -6   2   5    20294.06    21372.03    378.46 o 
  -5   2   5     3855.03     2776.00    115.62 o 
  -4   2   5    28659.61    29355.91    481.70 o 
  -3   2   5     5006.66     4501.28    159.45 o 
  -2   2   5    45387.81    48438.53    818.19 o 
  -1   2   5      424.38      446.38     71.81 o 
   0   2   5    30842.43    30395.98    452.13 o 
   1   2   5    21784.03    19561.48    390.68 o 
   2   2   5    18626.00    17873.10    263.19 o 
   3   2   5      164.56      126.47     26.22 o 
   4   2   5    13783.04    14265.72    158.31 o 
   5   2   5     1543.73     1446.53     64.68 o 
   6   2   5     2734.28     2899.59     94.84 o 
   7   2   5     1258.59     1569.47     64.45 o 
   8   2   5     1977.01     2157.80     82.89 o 
   9   2   5     5837.77     6165.26    113.57 o 
  10   2   5      117.92      222.09     37.80 o 
  11   2   5     1223.04     1336.29     91.44 o 
  12   2   5      897.32      708.69     68.04 o 
  13   2   5     2417.59     2427.24    145.68 o 
  14   2   5      881.64      746.82     75.03 o 
  15   2   5     2184.02     2064.44    149.76 o 
  16   2   5        4.15        0.97     84.26 o 
  17   2   5     1189.49      960.00    309.72 o 
 -17   3   5       20.74      321.95     88.70 o 
 -16   3   5      304.99      338.26     88.84 o 
 -15   3   5       81.18      228.81     86.07 o 
 -14   3   5      120.80      277.12     85.43 o 
 -13   3   5     1548.96     1052.86    147.09 o 
 -12   3   5      152.75      255.59     71.75 o 
 -11   3   5      633.19      612.56     74.50 o 
 -10   3   5     2187.30     2447.06    130.43 o 
  -9   3   5      922.00      788.47     74.07 o 
  -8   3   5     3679.59     3414.71    138.19 o 
  -7   3   5     1834.71     2047.90    119.37 o 
  -6   3   5    10753.40    10953.07    249.38 o 
  -5   3   5      623.01      426.92     62.79 o 
  -3   3   5      666.62      442.32     43.82 o 
  -2   3   5     1053.88     1147.23     69.05 o 
  -1   3   5     5054.06     4350.41    149.99 o 
   0   3   5     4162.54     5023.31    128.89 o 
   1   3   5    16857.80    16279.16    267.35 o 
   2   3   5     7065.18     7227.58    134.96 o 
   3   3   5    26253.08    25217.15    370.41 o 
   4   3   5     8974.95     9147.78    200.67 o 
   5   3   5    14933.16    13297.86    144.15 o 
   6   3   5    13597.39    15095.59    217.35 o 
   7   3   5     1172.58     1436.24    106.07 o 
   8   3   5     4278.26     4254.45     75.36 o 
   9   3   5      137.63      126.35     32.30 o 
  10   3   5     3542.02     3525.22     86.06 o 
  11   3   5      385.51      435.32     45.15 o 
  12   3   5      682.57      605.56     60.65 o 
  13   3   5     3120.33     3255.67    105.39 o 
  14   3   5      722.91      516.34     62.05 o 
  15   3   5      623.49      497.18     62.62 o 
  16   3   5       96.52      170.92     81.88 o 
  17   3   5      428.85      653.44    192.33 o 
 -17   4   5      128.25      254.35    152.52 o 
 -16   4   5     1366.96     1371.18    207.42 o 
 -15   4   5      377.68      415.91     92.94 o 
 -14   4   5     3752.28     4292.34    305.32 o 
 -13   4   5      401.49      311.41     80.48 o 
 -12   4   5    12587.00    13944.48    473.47 o 
 -11   4   5     5180.90     4582.16    208.86 o 
 -10   4   5     4595.65     4785.79    188.44 o 
  -9   4   5    10049.97     9460.59    221.76 o 
  -8   4   5     8388.93     8740.11    222.28 o 
  -7   4   5    15674.26    16008.20    304.67 o 
  -6   4   5    15022.66    14589.08    307.74 o 
  -5   4   5    21988.75    21391.18    373.44 o 
  -4   4   5     1139.69     1130.18    107.26 o 
  -3   4   5    11952.22    11004.84    274.76 o 
  -2   4   5     3895.64     4117.00    136.16 o 
  -1   4   5     2259.74     2835.55    105.77 o 
   0   4   5     1343.96     1174.39     68.68 o 
   1   4   5    38319.04    38355.04    543.05 o 
   2   4   5     1449.63     1572.96    120.01 o 
   3   4   5    17259.57    16186.17    263.22 o 
   4   4   5       46.72      153.69     29.39 o 
   5   4   5    25686.86    24310.41    496.44 o 
   6   4   5     2787.33     2803.05    111.81 o 
   7   4   5    21682.74    23194.25    573.25 o 
   8   4   5     8918.56     8276.97    196.91 o 
   9   4   5     8534.33     8854.78    252.90 o 
  10   4   5     5542.59     6072.68    194.17 o 
  11   4   5    10335.31    10383.79    324.00 o 
  12   4   5     4964.63     4283.55    119.08 o 
  13   4   5     7059.89     7701.51    314.49 o 
  14   4   5     1516.39     1521.80     96.11 o 
  15   4   5     3643.40     2938.25    245.85 o 
  16   4   5      443.64      609.45    136.10 o 
  17   4   5      771.07      466.68    192.63 o 
 -17   5   5       26.69      246.99    105.97 o 
 -16   5   5     2917.02     2815.65    256.95 o 
 -15   5   5      188.05      339.40     79.89 o 
 -14   5   5     6088.97     5988.29    400.22 o 
 -13   5   5      266.16      103.68     73.52 o 
 -12   5   5      745.44      972.45    133.17 o 
 -11   5   5      881.23      640.65     84.76 o 
 -10   5   5     2496.07     2362.83    138.89 o 
  -9   5   5      864.37     1083.21     88.72 o 
  -8   5   5     3280.41     3734.41    142.13 o 
  -7   5   5     8187.28     8389.65    213.52 o 
  -6   5   5     4207.31     4025.24    152.33 o 
  -5   5   5    30601.46    30501.48    554.52 o 
  -4   5   5    30761.37    33756.77    748.69 o 
  -3   5   5    63217.10    68580.52    886.74 o 
  -2   5   5     2485.77     2068.82    384.81 o 
  -1   5   5    86393.84    89049.70   1006.74 o 
   0   5   5     5966.69     7633.71    160.05 o 
   1   5   5    52388.27    55658.52    611.67 o 
   2   5   5     1108.82     1356.52     60.34 o 
   3   5   5    76590.22    82441.77   1075.81 o 
   4   5   5     3414.47     3501.41     87.02 o 
   5   5   5    29377.81    30843.76    773.68 o 
   6   5   5      815.63      986.01     90.37 o 
   7   5   5     8585.51     7650.67    225.85 o 
   8   5   5      280.71      452.69     61.84 o 
   9   5   5       41.00      211.88     53.93 o 
  10   5   5     1213.71      954.73     85.87 o 
  11   5   5        5.25      123.79     38.85 o 
  12   5   5      133.76      203.39     51.85 o 
  13   5   5     1348.94     1323.41     87.80 o 
  14   5   5     1071.52      955.56     73.95 o 
  15   5   5     1833.24     1467.21    161.89 o 
  16   5   5     1474.44     1617.74    400.31 o 
  17   5   5      173.73      210.83     81.56 o 
 -17   6   5      514.59      511.03    122.71 o 
 -16   6   5      134.48      388.73    101.96 o 
 -15   6   5      465.53      470.14     96.23 o 
 -14   6   5     2288.69     2573.76    243.51 o 
 -13   6   5      946.47      833.00    132.87 o 
 -12   6   5     5062.63     5458.03    255.83 o 
 -11   6   5       56.96      226.08     74.61 o 
 -10   6   5     2911.87     2834.83    133.63 o 
  -9   6   5     1001.70      889.48     84.20 o 
  -8   6   5     1311.14     1584.29    103.55 o 
  -7   6   5     6155.71     6321.77    176.35 o 
  -6   6   5     1601.90     1551.53    109.07 o 
  -5   6   5    26946.23    25496.09    508.80 o 
  -4   6   5     7142.48     6622.37    196.67 o 
  -3   6   5    18762.92    18712.71    270.77 o 
  -2   6   5    18628.85    19316.99    309.97 o 
  -1   6   5    10435.60    10465.50    192.72 o 
   0   6   5     7238.24     7637.91    148.51 o 
   1   6   5     4100.67     4306.63    151.82 o 
   2   6   5    25889.44    24950.71    375.90 o 
   3   6   5      990.52     1738.71     85.02 o 
   4   6   5    19079.05    15874.40    233.26 o 
   5   6   5    34965.50    32802.11    944.84 o 
   6   6   5     7088.50     7733.94    426.12 o 
   7   6   5    15673.35    15611.32    412.91 o 
   8   6   5       55.59      123.36    102.06 o 
   9   6   5    10767.43    10971.58    262.58 o 
  10   6   5        0.29       65.76     44.63 o 
  11   6   5     3265.47     3246.58    134.24 o 
  12   6   5     4904.58     5046.71    175.42 o 
  13   6   5     3612.08     3526.35    158.24 o 
  14   6   5     1966.34     1766.82    154.21 o 
  15   6   5       21.54       14.72     56.12 o 
  16   6   5     1611.86     1810.60    257.35 o 
  17   6   5       19.46       45.67     98.62 o 
 -17   7   5      201.01      252.78    118.67 o 
 -16   7   5       71.59      154.15    155.31 o 
 -15   7   5     3157.24     3463.63    350.91 o 
 -14   7   5      256.07      548.29    134.39 o 
 -13   7   5     7909.29     8415.13    366.32 o 
 -12   7   5     1884.53     1865.25    182.68 o 
 -11   7   5    17680.40    17867.21    637.05 o 
 -10   7   5     5509.86     4660.77    173.93 o 
  -9   7   5     5989.12     6602.07    193.90 o 
  -8   7   5    12397.92    12136.14    294.41 o 
  -7   7   5    17832.42    18325.41    396.89 o 
  -6   7   5    32850.51    32164.00    506.76 o 
  -5   7   5     7197.99     7348.45    213.75 o 
  -4   7   5    41104.06    43376.45    655.27 o 
  -3   7   5     4402.19     4413.78    163.42 o 
  -2   7   5     5430.19     5762.40    141.92 o 
  -1   7   5     1089.67      820.51     55.08 o 
   0   7   5      774.49     1147.22     59.92 o 
   1   7   5     1972.54     2260.00    100.32 o 
   2   7   5     7370.40     7263.84    165.36 o 
   3   7   5     4400.35     4048.64     97.52 o 
   4   7   5    17040.66    15711.81    412.96 o 
   5   7   5     4060.38     4988.50    191.17 o 
   6   7   5    32290.62    34075.80   2152.84 o 
   7   7   5      666.57      749.82    100.36 o 
   8   7   5    14850.83    12135.55   1172.84 o 
   9   7   5     1624.18     2030.32    116.27 o 
  10   7   5    11478.88    11346.49    331.51 o 
  11   7   5     3415.90     3601.76    131.43 o 
  12   7   5    15898.21    16745.36    435.63 o 
  13   7   5     1724.03     1720.63    123.05 o 
  14   7   5     5861.60     5456.10    256.10 o 
  15   7   5     2695.15     2914.28    308.42 o 
  16   7   5     3033.85     2811.62    580.38 o 
  17   7   5      131.10      152.34     86.46 o 
 -17   8   5     2332.44     2331.49    222.02 o 
 -16   8   5      274.50      373.84    108.68 o 
 -15   8   5     5969.22     6660.62    366.00 o 
 -14   8   5      811.46      711.03    126.92 o 
 -13   8   5     4555.15     4883.35    276.46 o 
 -12   8   5      229.21      289.73    196.80 o 
 -11   8   5     2367.84     2752.34    215.32 o 
 -10   8   5      311.14      280.92     57.97 o 
  -9   8   5      380.72      759.67     74.65 o 
  -8   8   5      410.86      838.85     86.25 o 
  -7   8   5     6936.07     6091.24    174.09 o 
  -6   8   5     3513.91     3005.59    224.34 o 
  -5   8   5    31118.31    31375.52    454.22 o 
  -4   8   5     7162.27     7893.94    218.19 o 
  -3   8   5    31286.57    29889.16    539.19 o 
  -2   8   5    49739.03    49865.49    589.22 o 
  -1   8   5     2777.72     2334.55    116.20 o 
   1   8   5     3138.42     2822.29     96.78 o 
   2   8   5   116735.16   119827.36   1234.61 o 
   3   8   5       21.09      130.45     41.46 o 
   4   8   5    85184.55    88337.16    946.44 o 
   5   8   5     1597.03     1957.33     96.68 o 
   6   8   5    34932.59    36009.68   1282.20 o 
   7   8   5      212.04      156.12     37.70 o 
   8   8   5     2757.62     3401.33    138.99 o 
   9   8   5      581.31      695.93     63.37 o 
  10   8   5        9.03      107.24     64.13 o 
  11   8   5      452.74      651.09     98.97 o 
  12   8   5     1152.94     1316.94    182.72 o 
  13   8   5      612.44      620.68    109.10 o 
  14   8   5     4120.86     3315.78    404.73 o 
  15   8   5     1050.57      777.23    199.90 o 
  16   8   5     1024.89      608.31    223.60 o 
  17   8   5      823.70      998.18    213.57 o 
 -17   9   5       15.16       69.89    118.95 o 
 -16   9   5      930.30      759.51    127.51 o 
 -15   9   5      623.08      384.73    113.41 o 
 -14   9   5     1135.56     1446.32    204.22 o 
 -13   9   5     5792.75     5915.04    341.32 o 
 -12   9   5     1687.83     1706.40    166.96 o 
 -11   9   5     5226.31     5884.22    294.11 o 
 -10   9   5     1635.38     1672.77    128.87 o 
  -9   9   5     4372.89     4205.75    184.11 o 
  -8   9   5     2002.47     1692.24    109.88 o 
  -7   9   5     4745.15     5613.06    163.14 o 
  -6   9   5    18188.72    19054.36    392.37 o 
  -5   9   5      680.82     1124.31     94.44 o 
  -4   9   5    24736.31    22147.93    384.07 o 
  -3   9   5     4664.05     4436.03    147.69 o 
  -2   9   5    12858.60    10839.67    199.34 o 
  -1   9   5     3395.13     2731.75     98.93 o 
   0   9   5      216.11      276.12     51.26 o 
   1   9   5    14722.44    12702.42    191.95 o 
   2   9   5      330.72      750.37     69.64 o 
   3   9   5    11844.85    11156.17    332.13 o 
   4   9   5     5045.44     5069.98    289.03 o 
   5   9   5    17979.07    18297.10    406.46 o 
   6   9   5     9847.32    10126.31    488.87 o 
   7   9   5      109.85      195.08     68.12 o 
   8   9   5     8175.66     9538.13    466.74 o 
   9   9   5      445.88      275.99    100.52 o 
  10   9   5     4982.39     4944.08    291.68 o 
  11   9   5      522.50      485.23     94.54 o 
  12   9   5     4620.82     4642.99    286.45 o 
  13   9   5     3305.51     3759.71    324.25 o 
  14   9   5     1749.38     1585.12    234.09 o 
  15   9   5     1962.96     2158.14    440.19 o 
  16   9   5      104.23      396.85    235.67 o 
  17   9   5      796.48     1015.61    181.41 o 
 -17  10   5       28.55      206.52    112.25 o 
 -16  10   5      935.32      749.03    198.28 o 
 -15  10   5      147.77      246.25     74.84 o 
 -14  10   5     4119.82     4451.18    396.81 o 
 -13  10   5      113.40      135.59     80.26 o 
 -12  10   5    17244.23    18566.96    599.43 o 
 -11  10   5      651.95      589.54    109.21 o 
 -10  10   5    15723.85    15668.23    442.12 o 
  -9  10   5     2134.71     1997.66    131.00 o 
  -8  10   5    17808.72    18111.15    371.09 o 
  -7  10   5     6767.18     7747.55    210.25 o 
  -6  10   5    20392.07    20497.39    401.19 o 
  -5  10   5    29062.29    30329.88    484.04 o 
  -4  10   5     4938.25     5164.25    158.47 o 
  -3  10   5    37311.66    39826.08    542.02 o 
  -2  10   5      262.57      355.71     52.28 o 
  -1  10   5     7961.09     9348.26    212.96 o 
   0  10   5     4668.87     4345.60    118.79 o 
   1  10   5     8352.80    10503.25    186.71 o 
   2  10   5     1063.62     1056.45     62.53 o 
   3  10   5     2749.63     2917.09     97.23 o 
   4  10   5    22930.72    22253.73    338.68 o 
   5  10   5    12108.82    12965.14    435.38 o 
   6  10   5     2303.63     1708.26    102.88 o 
   7  10   5    32406.52    33232.27   1093.31 o 
   8  10   5      829.00      667.20    174.35 o 
   9  10   5    15836.41    18134.16    671.76 o 
  10  10   5      888.50      850.90    171.14 o 
  11  10   5    22927.41    25728.78   1130.96 o 
  12  10   5     1057.21      796.85    171.08 o 
  13  10   5     8538.03     9377.13    500.47 o 
  14  10   5     3972.24     4574.11    366.23 o 
  15  10   5     4689.30     4955.38    430.69 o 
  16  10   5     1414.84     1385.29    382.86 o 
 -16  11   5     4592.61     5405.65    422.43 o 
 -15  11   5       51.05      231.70     87.34 o 
 -14  11   5     4768.97     4833.21    396.96 o 
 -13  11   5     1265.58     1432.67    183.84 o 
 -12  11   5     5542.01     6469.04    377.42 o 
 -11  11   5       93.97      288.08     69.81 o 
 -10  11   5      931.72     1345.40    137.00 o 
  -9  11   5     2680.85     2565.35    151.44 o 
  -8  11   5      303.23      362.91     75.83 o 
  -7  11   5     4275.23     4748.67    160.56 o 
  -6  11   5    16737.59    16096.42    331.32 o 
  -5  11   5        8.52      313.74     50.50 o 
  -4  11   5    26016.07    22360.66    366.94 o 
  -3  11   5    24016.62    24709.22    544.81 o 
  -2  11   5    22013.32    21600.48    345.52 o 
  -1  11   5    18603.22    20230.41    267.19 o 
   0  11   5     5909.94     5012.42    158.42 o 
   1  11   5    46730.50    50355.51    586.04 o 
   2  11   5     3220.43     2659.07    140.66 o 
   3  11   5    54389.58    56833.01    842.30 o 
   4  11   5      468.04      589.10     53.88 o 
   5  11   5    36576.95    37215.53    816.71 o 
   6  11   5      839.11      671.92    170.21 o 
   7  11   5    15302.47    16037.04   1248.72 o 
   8  11   5     2147.06     1701.75    163.55 o 
   9  11   5     1253.51      955.28    244.62 o 
  10  11   5     1725.07     1494.89    181.27 o 
  11  11   5      341.17      395.78    106.85 o 
  12  11   5     1467.36     1431.11    192.76 o 
  13  11   5     1908.37     1779.68    244.80 o 
  14  11   5       12.45       64.28     81.93 o 
  15  11   5     1227.57     1276.14    301.84 o 
  16  11   5     1469.56     1024.23    414.69 o 
 -16  12   5      373.50      224.09    106.37 o 
 -15  12   5     1463.22     1529.15    201.28 o 
 -14  12   5      741.82      666.90    126.43 o 
 -13  12   5     1696.03     1974.86    195.62 o 
 -12  12   5     6183.02     6123.03    372.63 o 
 -11  12   5        6.49       54.66    124.87 o 
 -10  12   5     4198.92     4435.35    245.22 o 
  -9  12   5     1359.75     1277.48    108.03 o 
  -8  12   5     5852.11     6117.41    195.14 o 
  -7  12   5     9103.76     9490.63    241.47 o 
  -6  12   5     5602.44     5546.16    205.55 o 
  -5  12   5    14162.31    13195.77    287.03 o 
  -4  12   5       16.56      196.44     67.06 o 
  -3  12   5    14190.42    16387.77    294.97 o 
  -2  12   5     2813.11     3254.78    109.73 o 
  -1  12   5     5273.14     5185.85    140.50 o 
   0  12   5     9154.11     8372.05    194.26 o 
   1  12   5      888.68      730.62     85.27 o 
   2  12   5    20448.56    21093.23    324.52 o 
   3  12   5       85.25      239.99     52.25 o 
   4  12   5    34418.66    35267.99    643.16 o 
   5  12   5     1649.11     1852.21     95.58 o 
   6  12   5     3659.63     3492.69    121.27 o 
   7  12   5     9739.16     8617.61    370.54 o 
   8  12   5     2796.15     2336.36    272.31 o 
   9  12   5     1067.53      936.81    147.51 o 
  10  12   5      151.89      422.22    128.31 o 
  11  12   5     8010.70     8819.84    418.77 o 
  12  12   5      810.46      632.70    130.48 o 
  13  12   5     2522.99     3201.69    347.11 o 
  14  12   5     1694.95     2033.09    341.95 o 
  15  12   5     1155.97     1087.86    260.50 o 
  16  12   5      913.81      692.49    167.42 o 
 -16  13   5       82.20      162.16     97.83 o 
 -15  13   5     1045.37      746.91    176.25 o 
 -14  13   5      211.12      270.43     89.94 o 
 -13  13   5     4854.25     4994.19    300.87 o 
 -12  13   5      127.63      416.97     80.64 o 
 -11  13   5    14041.37    13583.66    474.74 o 
 -10  13   5     2295.85     2582.26    192.46 o 
  -9  13   5    17202.70    17336.43    620.38 o 
  -8  13   5     3988.77     3459.28    182.10 o 
  -7  13   5    25168.62    23652.16    467.78 o 
  -6  13   5    19084.19    18695.35    412.61 o 
  -5  13   5    16974.50    16676.50    372.96 o 
  -4  13   5    23467.84    23194.72    434.71 o 
  -3  13   5     3496.94     3045.46    127.44 o 
  -2  13   5    22841.60    23960.49    476.52 o 
  -1  13   5     1272.54      994.16     81.29 o 
   0  13   5     4976.82     5008.21    138.09 o 
   1  13   5     1305.46     1396.48     79.15 o 
   2  13   5       99.45      257.97     55.41 o 
   3  13   5    10049.69     9704.11    195.85 o 
   4  13   5     2863.80     2757.49    121.48 o 
   5  13   5     6531.44     6421.56    114.11 o 
   6  13   5    21981.69    21099.63    678.16 o 
   7  13   5     2557.14     2462.85    215.38 o 
   8  13   5    15446.21    16455.27    646.41 o 
   9  13   5      243.74      265.72     88.11 o 
  10  13   5    21256.92    24302.08   1101.36 o 
  11  13   5     2348.00     2181.80    214.35 o 
  12  13   5    12498.22    12664.81    837.27 o 
  13  13   5     3391.65     3237.26    489.55 o 
  14  13   5     6740.71     7723.66    587.74 o 
  15  13   5     2535.68     3161.87    547.28 o 
  16  13   5     1828.99     1901.54    278.56 o 
 -16  14   5      250.45      197.21    104.35 o 
 -15  14   5     4271.56     4988.35    329.59 o 
 -14  14   5      173.20      363.55     86.38 o 
 -13  14   5     3786.77     3750.02    278.13 o 
 -12  14   5      200.03      208.03    116.88 o 
 -11  14   5     2922.95     3558.97    231.29 o 
 -10  14   5      965.05      873.46    110.73 o 
  -9  14   5        3.56      314.27    139.36 o 
  -8  14   5       59.58      246.79     46.90 o 
  -7  14   5     1287.55     1182.51     92.48 o 
  -6  14   5     2324.35     2235.38    132.37 o 
  -5  14   5     8058.49     8257.08    203.75 o 
  -4  14   5     5960.07     6475.95    183.37 o 
  -3  14   5    14763.13    15263.59    314.59 o 
  -2  14   5    20437.10    20210.77    378.19 o 
  -1  14   5    11828.94    12029.24    278.43 o 
   0  14   5    19917.59    18625.05    373.02 o 
   1  14   5     5666.77     5593.17    159.75 o 
   2  14   5    44631.41    47103.30    737.38 o 
   3  14   5      384.50      342.94     44.24 o 
   4  14   5    23302.14    24646.63    681.36 o 
   5  14   5      525.67      241.69     37.00 o 
   6  14   5    20819.81    20832.38    413.05 o 
   7  14   5      278.66      358.59    148.25 o 
   8  14   5     4077.61     2075.24    812.64 o 
   9  14   5     1489.55     1187.00    148.12 o 
  10  14   5     1836.34     1557.63    306.93 o 
  11  14   5       56.58       18.82    107.78 o 
  12  14   5      142.71      369.36    100.46 o 
  13  14   5       72.10      184.65    164.41 o 
  14  14   5     1008.98      942.92    233.97 o 
  15  14   5     1005.49     1123.38    278.79 o 
  16  14   5      906.83      807.04    250.27 o 
 -16  15   5      368.59      436.05     88.45 o 
 -15  15   5      690.72      664.65    112.99 o 
 -14  15   5      972.21      936.62    185.43 o 
 -13  15   5     1353.62     1421.77    209.00 o 
 -12  15   5      459.00      608.15    121.47 o 
 -11  15   5     7683.16     8652.98    377.21 o 
 -10  15   5       26.81      201.54    121.07 o 
  -9  15   5     2336.97     2112.73    197.61 o 
  -8  15   5     3036.64     3103.95    185.52 o 
  -7  15   5     7813.37     7159.34    233.50 o 
  -6  15   5     5051.67     5164.45    173.12 o 
  -5  15   5      496.47      601.53     74.95 o 
  -4  15   5    17695.39    18586.39    405.07 o 
  -3  15   5      130.24      237.68     43.26 o 
  -2  15   5     8526.06     6857.36    188.25 o 
  -1  15   5    12037.36    11346.77    288.78 o 
   0  15   5     7599.04     7652.46    207.26 o 
   1  15   5     9856.29    10032.23    236.63 o 
   2  15   5       76.85      285.72     56.31 o 
   3  15   5    11474.41    11358.10    274.88 o 
   4  15   5      483.71      562.44    104.14 o 
   5  15   5     7417.72     7324.38    187.86 o 
   6  15   5     7435.00     7516.83    229.26 o 
   7  15   5     1125.86      748.47    222.73 o 
   8  15   5     6341.19     6678.51    394.49 o 
   9  15   5      674.95      580.71    182.20 o 
  10  15   5     8015.81     7592.79    419.96 o 
  11  15   5      146.43      388.19    131.49 o 
  12  15   5     3204.01     3676.00    617.40 o 
  13  15   5      814.86      946.73    308.81 o 
  14  15   5      596.19      313.80    162.35 o 
  15  15   5      948.50      770.65    199.13 o 
 -15  16   5        9.07      177.91     93.04 o 
 -14  16   5     2705.89     2598.84    244.53 o 
 -13  16   5        9.56       90.88     82.24 o 
 -12  16   5     6711.88     7077.96    344.35 o 
 -11  16   5     1247.32     1286.71    169.95 o 
 -10  16   5    14728.90    15534.81    525.83 o 
  -9  16   5     4089.32     3756.75    227.18 o 
  -8  16   5    14504.10    14544.01    551.79 o 
  -7  16   5     5908.82     5385.23    198.81 o 
  -6  16   5     9317.71     9806.39    279.34 o 
  -5  16   5    16403.34    15650.54    348.43 o 
  -4  16   5     9341.54     8174.27    203.38 o 
  -3  16   5     6494.16     5525.11    205.71 o 
  -2  16   5       42.06       65.56     53.61 o 
  -1  16   5     5397.23     5438.02    192.95 o 
   0  16   5     1238.10     1446.59    100.07 o 
   1  16   5       32.86      120.52     56.89 o 
   2  16   5     2020.96     1688.41     98.39 o 
   3  16   5     1362.33     1445.56    144.92 o 
   4  16   5      195.13       92.31     56.06 o 
   5  16   5    17560.64    20017.95    373.76 o 
   6  16   5      818.02      808.93    101.34 o 
   7  16   5    11256.89    11214.63    472.77 o 
   8  16   5     3053.79     2872.96    335.68 o 
   9  16   5    25270.74    26329.77   1526.76 o 
  10  16   5     1419.44     1267.67    216.33 o 
  11  16   5    10088.61    11152.87   1018.32 o 
  12  16   5     3157.86     3362.81    464.65 o 
  13  16   5     6288.46     6941.12    520.77 o 
  14  16   5     1250.68     1347.90    259.38 o 
  15  16   5     1980.65     1867.78    426.65 o 
 -15  17   5       35.57      316.02     85.51 o 
 -14  17   5     2982.64     3080.27    264.68 o 
 -13  17   5        8.78       15.14     88.43 o 
 -12  17   5     1108.14      855.54    167.32 o 
 -11  17   5       26.12       84.00    193.52 o 
 -10  17   5      749.36      729.48    191.11 o 
  -9  17   5       63.78      101.71     71.45 o 
  -8  17   5     3209.42     4194.81    297.21 o 
  -7  17   5      899.87     1111.18     98.42 o 
  -6  17   5      821.40      814.99     94.76 o 
  -5  17   5     6301.01     5509.51    206.45 o 
  -4  17   5     4795.53     3388.77    193.91 o 
  -3  17   5    18819.50    18172.11    369.15 o 
  -2  17   5     2229.59     1776.23    112.02 o 
  -1  17   5    30766.06    32768.38    649.28 o 
   0  17   5      687.43      414.37     57.24 o 
   1  17   5    39141.59    41648.67    779.91 o 
   2  17   5      165.48      247.50     43.03 o 
   3  17   5    36679.42    38139.85    626.88 o 
   4  17   5      132.96      234.97     66.46 o 
   5  17   5    11340.11    10755.01    349.68 o 
   6  17   5      290.53      260.33     43.70 o 
   7  17   5     7894.47     7277.71    312.15 o 
   8  17   5      310.68      419.70    193.03 o 
   9  17   5     1291.55      918.46   1080.02 o 
  10  17   5      291.88      459.62    129.98 o 
  11  17   5        5.13      197.15    142.52 o 
  12  17   5       66.58      293.22    117.47 o 
  13  17   5      457.25      582.69    170.74 o 
  14  17   5      893.77      545.43    176.23 o 
  15  17   5      795.02      850.93    192.48 o 
 -15  18   5      194.66      267.13    195.16 o 
 -14  18   5      108.68      268.44     91.87 o 
 -13  18   5      283.38      268.92    117.25 o 
 -12  18   5     1587.86     1712.47    205.19 o 
 -11  18   5      110.75      237.93     81.36 o 
 -10  18   5     3122.03     2972.89    232.10 o 
  -9  18   5     1417.58     1445.12    160.83 o 
  -8  18   5     2018.41     2022.15    178.02 o 
  -7  18   5     7051.79     7270.43    452.75 o 
  -6  18   5      984.32      804.26     82.51 o 
  -5  18   5     8500.88     8254.13    279.06 o 
  -4  18   5      521.66      455.46     70.23 o 
  -3  18   5     7750.27     8177.98    215.49 o 
  -2  18   5      941.40      968.02     97.03 o 
  -1  18   5     9071.60    10756.78    279.31 o 
   0  18   5    10511.18    10723.22    253.63 o 
   1  18   5       27.49      232.45     60.60 o 
   2  18   5     9234.01     8503.71    195.85 o 
   3  18   5      433.25      254.88     58.85 o 
   4  18   5     7665.75     7638.73    231.37 o 
   5  18   5     5902.07     5403.61    161.15 o 
   6  18   5     1662.97     1809.85    134.03 o 
   7  18   5     7083.57     6516.11    299.26 o 
   8  18   5      452.53      550.06    117.41 o 
   9  18   5     5200.02     5676.50    463.45 o 
  10  18   5      135.91      242.39    230.35 o 
  11  18   5     3292.46     3534.50    676.92 o 
  12  18   5      887.49      769.06    199.25 o 
  13  18   5      290.55      302.10    117.90 o 
  14  18   5      547.65      370.36    171.05 o 
  15  18   5      116.40      115.78    202.26 o 
 -14  19   5      323.24      238.24     93.70 o 
 -13  19   5     3071.23     3345.86    249.67 o 
 -12  19   5      581.32      390.75     91.86 o 
 -11  19   5     5359.78     5510.26    314.61 o 
 -10  19   5     2418.57     2509.47    240.62 o 
  -9  19   5     8469.03     8336.50    367.04 o 
  -8  19   5     2632.22     2488.93    248.29 o 
  -7  19   5     2725.65     2663.68    209.88 o 
  -6  19   5     5124.08     4688.47    224.62 o 
  -5  19   5     1854.39     1677.70    151.62 o 
  -4  19   5     1287.73     1101.61    130.68 o 
  -3  19   5      607.01      659.54     90.63 o 
  -2  19   5     2294.82     2452.57    132.11 o 
  -1  19   5       32.57      164.76     55.60 o 
   0  19   5      972.85     1193.71     99.20 o 
   1  19   5      271.96       82.36     61.10 o 
   2  19   5     3064.31     2969.47    167.64 o 
   3  19   5     2650.54     2629.75    120.84 o 
   4  19   5     9839.48    10453.96    399.35 o 
   5  19   5     2834.94     3291.71    167.16 o 
   6  19   5    11122.36    11013.49    420.27 o 
   7  19   5     2427.83     2455.45    165.79 o 
   8  19   5    13092.35    13579.55    883.95 o 
   9  19   5     2269.41     2531.45    361.76 o 
  10  19   5     8392.77     9159.24    777.68 o 
  11  19   5     1852.85     2606.85    540.87 o 
  12  19   5     2922.23     3289.15    378.02 o 
  13  19   5      648.57      787.22    204.62 o 
  14  19   5     1366.33     1912.61    386.99 o 
 -14  20   5       37.13       90.56     88.72 o 
 -13  20   5      806.97      665.75    119.23 o 
 -12  20   5       29.47      126.78     91.37 o 
 -11  20   5      855.14      654.71    217.07 o 
 -10  20   5       38.01      239.15     58.93 o 
  -9  20   5       13.89      103.37     82.07 o 
  -8  20   5      304.90      232.11     72.00 o 
  -7  20   5     1057.93      895.24    135.50 o 
  -6  20   5     3860.02     4414.99    261.91 o 
  -5  20   5      164.41      226.63     69.58 o 
  -4  20   5    13892.68    14328.28    445.20 o 
  -3  20   5     3718.41     4345.70    188.66 o 
  -2  20   5    20376.64    20756.44    461.82 o 
  -1  20   5     1992.62     1603.74    115.65 o 
   0  20   5    27835.57    27331.75    616.50 o 
   1  20   5     3097.61     3338.33    162.80 o 
   2  20   5    18886.85    18708.02    418.26 o 
   3  20   5      455.50      580.22     88.58 o 
   4  20   5     9210.83     9030.94    410.54 o 
   5  20   5       60.19      169.75     66.91 o 
   6  20   5     2105.80     2482.76    156.45 o 
   7  20   5      562.61      732.46    110.26 o 
   8  20   5     1953.45     1724.08    168.42 o 
   9  20   5       15.82       -6.61     77.08 o 
  10  20   5        5.46      -81.23    193.32 o 
  11  20   5       59.45      433.87    274.05 o 
  12  20   5        1.23     -149.62    189.95 o 
  13  20   5      976.81      667.15    190.94 o 
  14  20   5      449.99      313.83    149.38 o 
 -14  21   5        4.96      323.51    151.10 o 
 -13  21   5      143.84      152.10     77.58 o 
 -12  21   5       86.97      158.92     94.87 o 
 -11  21   5      662.30      557.53    122.19 o 
 -10  21   5      930.30      623.28    118.50 o 
  -9  21   5     1292.79     1533.00    180.86 o 
  -8  21   5      856.27      582.00     93.28 o 
  -7  21   5      328.67      310.17     73.76 o 
  -6  21   5     3250.74     3108.61    191.82 o 
  -5  21   5       26.13      151.13     84.65 o 
  -4  21   5      295.63      240.83     73.95 o 
  -3  21   5      493.64      450.26    103.47 o 
  -2  21   5      605.01      497.07     83.24 o 
  -1  21   5     2292.00     2049.12    150.23 o 
   0  21   5       62.44       86.84     70.60 o 
   1  21   5     7761.95     8418.24    280.86 o 
   2  21   5     1534.27     1903.50    163.69 o 
   3  21   5      719.72      989.06     99.70 o 
   4  21   5     2405.37     2654.90    164.90 o 
   5  21   5      953.45     1086.19    115.32 o 
   6  21   5     2397.12     2019.51    121.61 o 
   7  21   5       12.23       66.81     85.67 o 
   8  21   5     1083.59     1373.40    149.20 o 
   9  21   5      293.97      380.72     67.33 o 
  10  21   5     1925.82     1741.94    353.60 o 
  11  21   5      782.08      476.68    165.13 o 
  12  21   5       58.45      340.89    157.34 o 
  13  21   5      534.10      718.52    225.92 o 
 -13  22   5      683.43      544.24     97.11 o 
 -12  22   5      876.59      884.09    149.51 o 
 -11  22   5     1384.22     1690.92    225.06 o 
 -10  22   5     1970.49     1898.20    231.73 o 
  -9  22   5     2428.39     2487.05    310.67 o 
  -8  22   5     2286.12     2246.76    197.49 o 
  -7  22   5     3037.44     3411.35    221.78 o 
  -6  22   5      983.38      835.74    132.41 o 
  -5  22   5      810.11      811.10    137.55 o 
  -4  22   5      993.96     1516.98    241.72 o 
  -3  22   5      210.30      107.38     59.31 o 
  -2  22   5      104.16       72.31     86.44 o 
  -1  22   5     1896.73     2174.48    171.16 o 
   0  22   5       45.28      168.70     55.11 o 
   1  22   5     2646.95     2746.07    175.91 o 
   2  22   5      769.47      756.99     93.97 o 
   3  22   5     6970.97     7525.73    240.00 o 
   4  22   5     1820.85     1772.16    146.88 o 
   5  22   5     4215.07     4423.00    179.73 o 
   6  22   5     1549.68     1621.94    125.24 o 
   7  22   5     3690.91     3394.39    252.43 o 
   8  22   5     1490.66     1339.74    135.07 o 
   9  22   5     4260.70     4337.04    351.62 o 
  10  22   5     1747.26     1666.22    248.17 o 
  11  22   5     1299.32     1125.80    283.24 o 
  12  22   5      632.83      630.17    183.39 o 
  13  22   5      798.81      301.68    132.45 o 
 -13  23   5      284.63      349.63    101.78 o 
 -12  23   5      270.75      221.89     84.11 o 
 -11  23   5      283.54      414.98     94.50 o 
 -10  23   5      265.71       44.54    121.09 o 
  -9  23   5      308.50      310.06     92.39 o 
  -8  23   5      446.31      332.02    122.04 o 
  -7  23   5     1589.31     1514.40    158.24 o 
  -6  23   5        0.18      190.19     80.28 o 
  -5  23   5     6423.18     6518.96    292.24 o 
  -4  23   5      485.31      324.31    114.85 o 
  -3  23   5     7675.79     7382.70    266.60 o 
  -2  23   5      922.87      760.35    105.41 o 
  -1  23   5    10036.87    10468.31    355.23 o 
   0  23   5     1392.03     1392.28    133.00 o 
   1  23   5     8435.83     8976.56    281.09 o 
   2  23   5       28.54       98.73     51.68 o 
   3  23   5     5576.06     5538.16    209.60 o 
   4  23   5       28.46      114.41     52.52 o 
   5  23   5      533.97      786.98    112.55 o 
   6  23   5       11.91       53.56     57.36 o 
   7  23   5     1030.98     1062.97    171.23 o 
   8  23   5      122.35       78.32     75.33 o 
   9  23   5      281.68      447.21     76.18 o 
  10  23   5      347.50      535.53    228.03 o 
  11  23   5       24.70      -82.15    210.21 o 
  12  23   5      943.82     1382.61    283.15 o 
  13  23   5       10.85      306.10    120.88 o 
 -12  24   5       48.24      113.34    113.27 o 
 -11  24   5       10.48       86.10     99.87 o 
 -10  24   5      120.60      114.28     71.73 o 
  -9  24   5       14.71     -103.44    127.04 o 
  -8  24   5        1.56      120.77     88.09 o 
  -7  24   5       11.06      234.93     75.77 o 
  -6  24   5      791.31      702.51    126.92 o 
  -5  24   5        7.14       31.25    138.90 o 
  -4  24   5     1713.65     1258.30    171.71 o 
  -3  24   5     1084.90     1262.07    183.46 o 
  -2  24   5     1667.43     1358.20    150.85 o 
  -1  24   5       12.11      171.05     54.79 o 
   0  24   5     1265.69      861.63    117.26 o 
   1  24   5     1532.37     1215.34    199.12 o 
   2  24   5       21.77      122.86     69.09 o 
   3  24   5      464.09      361.44     66.42 o 
   4  24   5      728.73      994.80    113.24 o 
   5  24   5      915.24      990.61    108.39 o 
   6  24   5      285.77      203.33     70.65 o 
   7  24   5      170.05      320.63     81.48 o 
   8  24   5      616.46      603.90    138.52 o 
   9  24   5      332.28      407.12    135.20 o 
  10  24   5       19.59      169.51    123.78 o 
  11  24   5        1.04      470.88    137.22 o 
  12  24   5      241.04      376.66    183.83 o 
 -12  25   5      831.50      618.61    121.97 o 
 -11  25   5      407.00      360.18     85.71 o 
 -10  25   5      293.70      434.78    107.11 o 
  -9  25   5      378.67      456.60    109.20 o 
  -8  25   5      950.32      816.74    162.00 o 
  -7  25   5      893.12      801.28    149.08 o 
  -6  25   5       92.19      113.67     78.53 o 
  -5  25   5      681.75      321.96    137.89 o 
  -4  25   5       46.98      117.22     77.70 o 
  -3  25   5     1569.15     1528.02    167.99 o 
  -2  25   5      332.17      256.73     75.36 o 
  -1  25   5      696.70      479.05     97.82 o 
   0  25   5      440.44      516.06     85.34 o 
   1  25   5     1733.94     1444.89    161.28 o 
   2  25   5     1685.49     1532.64    138.81 o 
   3  25   5     1504.86     1535.21    160.62 o 
   4  25   5     1236.57     1129.26    104.91 o 
   5  25   5     2444.33     2438.85    169.78 o 
   6  25   5     1059.26     1081.73    143.38 o 
   7  25   5     1535.82     1283.70    187.55 o 
   8  25   5     1777.74     1622.54    227.58 o 
   9  25   5     1257.54     1080.95    213.76 o 
  10  25   5      826.64      652.44    205.17 o 
  11  25   5      598.87      470.34    146.44 o 
 -11  26   5      259.35      154.20    104.92 o 
 -10  26   5     1433.25     1289.68    168.87 o 
  -9  26   5       15.89      181.48     99.25 o 
  -8  26   5     1597.89     1661.31    185.56 o 
  -7  26   5       17.86      121.79     71.37 o 
  -6  26   5     2431.94     2423.38    249.49 o 
  -5  26   5      389.22      389.09    184.14 o 
  -4  26   5     2196.62     2379.77    230.67 o 
  -3  26   5      692.23      737.94    143.10 o 
  -2  26   5     2542.48     2614.82    277.34 o 
  -1  26   5      359.00      495.18     87.39 o 
   0  26   5     1873.73     1582.96    161.15 o 
   1  26   5      344.12      436.47     69.81 o 
   2  26   5     2120.51     1899.29    142.48 o 
   3  26   5       39.37      191.90     51.32 o 
   4  26   5      263.91      195.67     48.63 o 
   5  26   5      414.77      312.57     66.99 o 
   6  26   5      216.32       92.64     70.81 o 
   7  26   5      956.28      926.95    183.13 o 
   8  26   5      157.02      214.38    105.64 o 
   9  26   5     1304.75     1623.01    232.89 o 
  10  26   5       24.49      264.94    352.00 o 
  11  26   5     1716.94     2195.50    450.43 o 
 -10  27   5       60.86      270.53     82.21 o 
  -9  27   5      120.63      135.41    105.89 o 
  -8  27   5      170.90      464.46    119.55 o 
  -7  27   5      314.90      465.18     98.80 o 
  -6  27   5       83.35      232.21    100.62 o 
  -5  27   5      589.43      755.12    147.68 o 
  -4  27   5     1604.53     1317.08    189.00 o 
  -3  27   5       92.91      133.88     72.27 o 
  -2  27   5     1273.85     1062.02    170.40 o 
  -1  27   5        7.50      164.33     76.59 o 
   0  27   5     1115.69      617.53    110.71 o 
   1  27   5      101.95      261.90    100.65 o 
   2  27   5      681.00      717.29    106.63 o 
   3  27   5     1582.38     1387.53    169.79 o 
   4  27   5      338.99      341.74     60.77 o 
   5  27   5      709.29      421.60     74.78 o 
   6  27   5       11.45      118.70     56.07 o 
   7  27   5      679.30      682.60    248.48 o 
   8  27   5      191.36      307.61    147.38 o 
   9  27   5      113.09      343.57    139.33 o 
  10  27   5      158.59      404.39    167.29 o 
 -10  28   5       91.61      289.87    111.91 o 
  -9  28   5       84.63      279.83     85.35 o 
  -8  28   5      256.45      282.33     91.66 o 
  -7  28   5       26.14      197.50     85.11 o 
  -6  28   5      346.04      447.09    112.11 o 
  -5  28   5      255.30      362.73     85.23 o 
  -4  28   5      665.76      515.25     94.99 o 
  -3  28   5      107.67      357.68     95.16 o 
  -2  28   5     1554.63     1639.58    213.26 o 
  -1  28   5      743.85      661.67    114.76 o 
   0  28   5     2996.28     3032.23    272.41 o 
   1  28   5      459.69      519.23    216.83 o 
   2  28   5     4470.42     4772.60    260.94 o 
   3  28   5     1302.08     1444.35    159.72 o 
   4  28   5     3284.06     3029.97    211.92 o 
   5  28   5      273.93      561.41    140.29 o 
   6  28   5     3303.66     3377.33    320.22 o 
   7  28   5     1032.30      744.43    124.47 o 
   8  28   5      667.50      583.44    145.47 o 
   9  28   5      274.46      360.21    133.15 o 
  -9  29   5     2240.62     2085.02    227.04 o 
  -8  29   5      729.03      626.66    119.85 o 
  -7  29   5     5257.80     5447.56    347.58 o 
  -6  29   5      840.92      621.46    100.74 o 
  -5  29   5     3600.60     3389.93    293.38 o 
  -4  29   5     1897.27     1665.29    179.14 o 
  -3  29   5     3475.51     2655.43    233.86 o 
  -2  29   5     1174.24      812.49    135.62 o 
  -1  29   5     1101.04      775.50    133.85 o 
   0  29   5      608.96      367.86     89.16 o 
   1  29   5      485.61      358.81     87.38 o 
   2  29   5       27.62      188.95    120.12 o 
   3  29   5       15.03       67.72     91.70 o 
   4  29   5      213.53      231.45     78.01 o 
   5  29   5       15.76      -55.99    190.48 o 
   6  29   5     1482.53     1585.64    278.26 o 
   7  29   5        2.59      343.62    109.49 o 
   8  29   5     1875.72     2092.68    445.46 o 
   9  29   5       31.90      103.64    108.89 o 
  -8  30   5      517.35      643.81    146.30 o 
  -7  30   5      102.21      282.77    118.78 o 
  -6  30   5      266.17      385.38     99.42 o 
  -5  30   5      425.91      480.77    126.04 o 
  -4  30   5      105.69      290.59    108.76 o 
  -3  30   5     1714.92     1448.99    246.16 o 
  -2  30   5      208.77      224.34    115.66 o 
  -1  30   5     1364.93     1861.59    214.81 o 
   0  30   5      201.54      108.64     71.19 o 
   1  30   5      818.70      504.05     94.09 o 
   2  30   5     1617.48     1597.08    259.45 o 
   3  30   5      211.41      285.93     87.03 o 
   4  30   5      992.24     1279.42    175.14 o 
   5  30   5       17.87      227.13    105.84 o 
   6  30   5     1210.65     1004.61    143.38 o 
   7  30   5      198.20      289.85     94.32 o 
   8  30   5      523.10      611.26    216.12 o 
  -7  31   5      200.15      259.40     93.19 o 
  -6  31   5      341.43      357.18    119.30 o 
  -5  31   5      719.73      619.80    119.65 o 
  -4  31   5      770.86      706.51    139.19 o 
  -3  31   5     1570.64      943.19    169.06 o 
  -2  31   5     2038.87     2154.74    239.00 o 
  -1  31   5     2714.16     3000.41    241.73 o 
   0  31   5     2102.84     2471.26    264.66 o 
   1  31   5     4211.33     4480.84    270.16 o 
   2  31   5     1529.10     1944.15    194.78 o 
   3  31   5     3445.74     3753.32    377.43 o 
   4  31   5      499.69      467.30    122.75 o 
   5  31   5     3280.47     3537.00    492.94 o 
   6  31   5       96.24      229.09    100.26 o 
   7  31   5     1625.27     1635.26    322.12 o 
  -5  32   5     1450.86      935.97    203.75 o 
  -4  32   5     2391.46     2283.35    225.61 o 
  -3  32   5     1687.36     1986.18    244.74 o 
  -2  32   5     1310.09     1186.59    139.54 o 
  -1  32   5     1020.12      908.48    147.74 o 
   0  32   5       72.15      225.70    105.40 o 
   1  32   5      469.47      500.64    146.47 o 
   2  32   5       28.92      147.47     81.90 o 
   3  32   5       52.48      181.74     93.23 o 
   4  32   5      173.27      328.72     81.18 o 
   5  32   5      393.56      451.65    116.65 o 
  -3  33   5       13.90       16.31    179.55 o 
  -2  33   5      971.10     1181.98    179.96 o 
  -1  33   5      155.22      280.31     81.31 o 
   0  33   5      303.99      373.68    129.22 o 
   1  33   5     1180.74     1101.27    222.88 o 
   2  33   5      262.50      320.96     81.71 o 
   3  33   5     1352.61     1417.04    183.60 o 
 -17   0   6      967.49      874.10    372.32 o 
 -16   0   6      969.08      808.90    532.45 o 
 -15   0   6      840.45      592.04    263.06 o 
 -14   0   6     1134.08     1472.52    274.87 o 
 -13   0   6      176.57      159.21     98.82 o 
 -12   0   6      319.76      136.42    139.51 o 
 -11   0   6       77.91      110.25     88.26 o 
 -10   0   6       14.40      422.03    104.58 o 
  -9   0   6      216.05      274.97     87.84 o 
  -8   0   6      857.71     1289.78    124.35 o 
  -7   0   6      605.70      465.01     86.54 o 
  -6   0   6    15964.33    17193.80    547.01 o 
  -5   0   6     2090.37     1761.24    160.55 o 
  -4   0   6    24774.94    24846.01    660.79 o 
  -3   0   6     4116.18     4379.93    195.92 o 
  -2   0   6    28785.63    30106.34    756.14 o 
  -1   0   6     9437.72    10311.21    348.78 o 
   0   0   6    62218.54    67903.43   1881.17 o 
   1   0   6      710.45      726.47    145.13 o 
   2   0   6    59820.27    62406.08    971.88 o 
   3   0   6    28687.91    27677.24    673.86 o 
   4   0   6    12309.67    11319.09    492.37 o 
   5   0   6     4812.81     4402.95    141.92 o 
   6   0   6     2223.45     2281.66    112.54 o 
   7   0   6     5340.96     5329.92    204.94 o 
   8   0   6     4168.23     4272.93    167.81 o 
   9   0   6      803.05      839.76     87.24 o 
  10   0   6      198.70      460.40     78.19 o 
  11   0   6      836.02      736.26     91.23 o 
  12   0   6      122.26      256.26     67.24 o 
  13   0   6     7680.97     8736.58    352.92 o 
  14   0   6      183.71      204.49     69.10 o 
  15   0   6     8105.86     9676.90    729.59 o 
  16   0   6      161.41      148.54    120.55 o 
 -17   1   6      643.23      655.66    109.75 o 
 -16   1   6      571.55      575.78    124.93 o 
 -15   1   6     1327.47     1370.50    223.55 o 
 -14   1   6     6250.08     6936.02    715.09 o 
 -13   1   6     2094.26     2413.07    247.61 o 
 -12   1   6     8129.01     8084.63    373.84 o 
 -11   1   6      819.23      675.29    174.17 o 
 -10   1   6    15422.09    15412.67    516.17 o 
  -9   1   6      481.41      850.80     91.00 o 
  -8   1   6     9687.51     9574.01    216.13 o 
  -7   1   6       93.96      182.86     46.93 o 
  -6   1   6    10222.33    10410.26    241.72 o 
  -5   1   6    11656.06    12132.52    261.89 o 
  -4   1   6     1203.54     1315.33     95.17 o 
  -3   1   6     7116.49     6333.85    174.52 o 
  -2   1   6      144.38      399.54     63.76 o 
  -1   1   6     4192.62     3985.44    130.05 o 
   0   1   6      228.58      463.61     54.93 o 
   1   1   6      891.35     1034.16     69.87 o 
   2   1   6     9954.82     9892.99    209.91 o 
   3   1   6     3564.10     3772.52     97.26 o 
   4   1   6    13770.63    14538.86    229.98 o 
   5   1   6    12461.49    11495.42    242.49 o 
   6   1   6    10816.80    11326.84    239.36 o 
   7   1   6    15050.58    15660.82    341.59 o 
   8   1   6     3186.00     3104.06    100.20 o 
   9   1   6     8382.20     8529.12    213.97 o 
  10   1   6     1615.92     1598.69     87.55 o 
  11   1   6    10697.65    10755.73    221.93 o 
  12   1   6     2171.39     2154.23     97.34 o 
  13   1   6     6278.61     5639.16    187.88 o 
  14   1   6     1019.81     1033.88    105.41 o 
  15   1   6      435.47      249.56     82.00 o 
  16   1   6      686.78      402.08    114.90 o 
 -17   2   6      151.44      180.21    102.35 o 
 -16   2   6     1218.05      977.21    159.72 o 
 -15   2   6     2632.49     2595.53    236.33 o 
 -14   2   6     1525.76     1357.05    179.14 o 
 -13   2   6     7156.08     6900.93    545.07 o 
 -12   2   6     2191.32     2059.14    192.96 o 
 -11   2   6     7995.14     6976.85    589.38 o 
 -10   2   6      813.84      517.44    107.44 o 
  -9   2   6     5333.02     4789.85    173.24 o 
  -8   2   6      311.97      218.49     55.11 o 
  -7   2   6     7917.77     7538.25    208.07 o 
  -6   2   6     3684.45     3523.41    156.19 o 
  -5   2   6     4949.99     5404.15    155.57 o 
  -4   2   6     8583.17     9034.90    214.89 o 
  -3   2   6     1956.65     2302.95    105.61 o 
  -2   2   6      806.98      703.10     56.70 o 
  -1   2   6     8573.78     8679.89    202.40 o 
   0   2   6      417.50      305.84     49.40 o 
   1   2   6      296.05      491.87     55.22 o 
   2   2   6     3554.15     3883.78    108.15 o 
   3   2   6    12181.78    11514.61    163.29 o 
   4   2   6     6412.04     7086.30    215.26 o 
   5   2   6    12673.03    11455.27    252.14 o 
   6   2   6    10527.52    10231.06    199.80 o 
   7   2   6     8061.63     7828.31    137.08 o 
   8   2   6     5215.87     5261.04    117.00 o 
   9   2   6     4087.19     3651.72     83.77 o 
  10   2   6     7600.23     8001.77    216.95 o 
  11   2   6       96.22       78.18     33.33 o 
  12   2   6     8128.35     8451.73    187.46 o 
  13   2   6     1152.87     1030.80     75.28 o 
  14   2   6     1672.99     1826.42    125.93 o 
  15   2   6      404.01      277.79     67.91 o 
  16   2   6      595.13      427.25    133.34 o 
 -17   3   6      940.67      564.12    133.91 o 
 -16   3   6      882.44      713.29    129.39 o 
 -15   3   6     1583.77     1429.14    232.75 o 
 -14   3   6      404.62      461.36    103.93 o 
 -13   3   6      121.52      262.50    106.43 o 
 -12   3   6      190.71      148.67    110.63 o 
 -11   3   6       54.05      332.29     89.08 o 
 -10   3   6     1569.70     1365.01    135.87 o 
  -9   3   6      225.15      268.40     50.39 o 
  -8   3   6      375.02      351.66     63.37 o 
  -6   3   6     1060.05     1266.71    100.75 o 
  -5   3   6    31937.23    32886.09    579.48 o 
  -4   3   6        6.24      153.17     45.51 o 
  -3   3   6    38455.37    39418.21    531.70 o 
  -2   3   6     2507.01     3074.69    109.05 o 
  -1   3   6    41893.61    45179.58    630.41 o 
   0   3   6      829.31      827.29     60.97 o 
   2   3   6     1984.22     2154.31    101.71 o 
   3   3   6    21779.15    21751.45    395.02 o 
   4   3   6    19612.68    21105.71    304.59 o 
   5   3   6     1528.74     1641.55     80.74 o 
   6   3   6     1984.73     2034.21     77.24 o 
   7   3   6     6612.20     7116.37    249.20 o 
   8   3   6     2546.09     2812.14    162.88 o 
   9   3   6      636.00      707.27     71.56 o 
  10   3   6      256.07      418.20     70.05 o 
  11   3   6       76.87      164.67     40.83 o 
  12   3   6     1982.16     2093.35    123.08 o 
  13   3   6       22.17       15.27     38.59 o 
  14   3   6     9762.60     8899.37    496.04 o 
  15   3   6        8.13      108.01     48.56 o 
  16   3   6     4421.84     5010.24    594.75 o 
  17   3   6      306.78      488.05    192.33 o 
 -17   4   6        7.44      149.69     73.59 o 
 -16   4   6      653.57      620.89    114.03 o 
 -15   4   6     1613.06     1689.53    218.14 o 
 -14   4   6      618.09      690.75    146.46 o 
 -13   4   6     5172.48     5832.42    408.24 o 
 -12   4   6     1591.87     1321.22    187.58 o 
 -11   4   6     8318.77     8460.03    404.35 o 
 -10   4   6      342.58      454.63     81.03 o 
  -9   4   6    13139.50    12552.97    312.38 o 
  -8   4   6     2108.80     2628.26    147.99 o 
  -7   4   6    10030.03    10625.78    248.94 o 
  -6   4   6      279.23      332.78     56.08 o 
  -5   4   6     6426.27     5521.87    160.98 o 
  -4   4   6     1661.11     1185.82     78.15 o 
  -3   4   6        3.48       77.73     38.32 o 
  -2   4   6     1779.90     1408.81     87.67 o 
  -1   4   6     3427.69     2578.20     96.81 o 
   0   4   6       67.77      128.13     30.78 o 
   1   4   6     7855.92     7980.71    184.71 o 
   2   4   6      344.34      246.78     37.08 o 
   3   4   6     3277.66     3253.47     88.90 o 
   4   4   6     3052.72     2958.36     81.40 o 
   5   4   6    14441.59    13937.35    278.12 o 
   6   4   6     7641.52     7451.77    187.19 o 
   7   4   6     2945.21     3488.64    139.12 o 
   8   4   6     9935.34    11221.13    272.38 o 
   9   4   6     2084.53     2167.92    115.06 o 
  10   4   6     6862.22     6406.73    234.14 o 
  11   4   6       28.87      110.02     60.81 o 
  12   4   6     8168.57     7680.94    220.42 o 
  13   4   6      883.55      825.19     96.81 o 
  14   4   6      992.39      589.56     87.17 o 
  15   4   6      315.15      301.52     68.42 o 
  16   4   6      387.90      390.53    180.59 o 
  17   4   6      220.61      281.42    156.96 o 
 -17   5   6      149.53      293.47    100.52 o 
 -16   5   6      709.81      678.17    189.55 o 
 -15   5   6      825.13      804.47    139.50 o 
 -14   5   6     1986.26     2343.19    241.05 o 
 -13   5   6      249.64      228.95    108.14 o 
 -12   5   6     7336.17     7869.20    371.94 o 
 -11   5   6      914.46      768.49    121.62 o 
 -10   5   6     4647.81     4460.28    246.70 o 
  -9   5   6      530.37      433.28     63.38 o 
  -8   5   6     5155.04     4797.55    176.19 o 
  -7   5   6     2143.18     1880.09    126.20 o 
  -6   5   6     4073.23     4279.07    151.65 o 
  -5   5   6      282.80      287.12     51.39 o 
  -4   5   6     1297.19     1388.61     88.37 o 
  -3   5   6      420.26      399.78     50.17 o 
  -2   5   6     2618.72     3206.12    112.85 o 
  -1   5   6      546.00      461.95     57.34 o 
   0   5   6      258.19      488.39     53.14 o 
   1   5   6       19.49      116.24     39.33 o 
   2   5   6      195.59      285.16     46.58 o 
   3   5   6      196.98      422.40     48.69 o 
   4   5   6     1620.38     1965.05     98.42 o 
   5   5   6      963.95     1194.36     48.96 o 
   6   5   6     1510.73     1593.93     93.13 o 
   7   5   6     1744.61     2018.80    114.92 o 
   8   5   6     2849.06     2450.22    142.29 o 
   9   5   6     3207.09     3268.31    125.66 o 
  10   5   6     1162.83     1247.89     99.49 o 
  11   5   6     9952.78    11049.89    330.04 o 
  12   5   6      351.89      308.78     73.44 o 
  13   5   6     2437.10     2787.45    147.47 o 
  14   5   6      175.13      200.84     58.84 o 
  15   5   6     1851.69     1400.77    247.23 o 
  16   5   6       67.93      265.62    120.62 o 
 -17   6   6      692.55      656.15    134.79 o 
 -16   6   6      497.43      467.62     98.85 o 
 -15   6   6     1383.96     1607.92    210.24 o 
 -14   6   6     1143.42      950.85    148.29 o 
 -13   6   6      295.50      412.56    108.42 o 
 -12   6   6       27.52      242.29    125.01 o 
 -11   6   6     1358.65     1413.35    174.47 o 
 -10   6   6       28.91      361.95     86.95 o 
  -9   6   6      911.37      984.81     84.07 o 
  -8   6   6     3196.60     3594.19    170.83 o 
  -7   6   6      708.21      999.47     97.04 o 
  -6   6   6    17073.14    16703.38    347.33 o 
  -5   6   6     1781.50     1490.85    105.15 o 
  -4   6   6    21075.55    21582.69    836.29 o 
  -3   6   6      453.21      588.95     56.06 o 
  -2   6   6    31004.68    32987.00    581.37 o 
  -1   6   6     1836.12     1893.03    105.83 o 
   0   6   6    20725.53    22257.95    412.94 o 
   1   6   6      329.83      640.18     57.13 o 
   2   6   6    28170.59    27869.57    484.18 o 
   3   6   6     6652.78     5849.94    126.42 o 
   4   6   6     3413.59     3925.81     91.38 o 
   5   6   6     2558.44     2299.46    163.03 o 
   6   6   6     4402.86     4878.26    142.84 o 
   7   6   6       60.01      217.03     81.90 o 
   8   6   6     1665.16     1982.32    121.04 o 
   9   6   6       51.17      141.91     67.10 o 
  10   6   6      462.92      484.45     68.23 o 
  11   6   6     2941.14     3696.30    150.20 o 
  12   6   6      338.42      389.43     64.31 o 
  13   6   6     3571.22     3607.40    151.24 o 
  14   6   6       86.51      183.63     65.53 o 
  15   6   6     4991.12     5430.04    446.50 o 
  16   6   6      557.46      737.27    220.02 o 
 -16   7   6      408.53      420.48    114.50 o 
 -15   7   6      370.95      543.19    107.41 o 
 -14   7   6     1627.84     1545.85    229.31 o 
 -13   7   6     1235.54      965.47    161.55 o 
 -12   7   6      859.10      657.21    193.04 o 
 -11   7   6      765.92      801.97    124.48 o 
 -10   7   6     4718.85     4520.62    252.13 o 
  -9   7   6      355.87      226.00    193.40 o 
  -8   7   6     1165.30      689.47    104.53 o 
  -7   7   6     1601.42     1874.93    118.47 o 
  -6   7   6     8223.88     7557.61    211.03 o 
  -5   7   6     1552.66     1569.44    112.74 o 
  -4   7   6      524.16      673.67     62.30 o 
  -3   7   6     1221.58     1204.37     84.13 o 
  -2   7   6     4031.97     4111.26    142.92 o 
  -1   7   6     2377.41     1948.80     99.41 o 
   0   7   6     1172.04     1250.61     85.44 o 
   1   7   6     2387.70     2400.74    114.77 o 
   2   7   6       97.44      125.77     41.24 o 
   3   7   6     3040.52     2867.07     85.11 o 
   4   7   6      503.02      417.96     38.63 o 
   5   7   6      548.77      712.42     70.56 o 
   6   7   6     5390.88     5830.11    198.11 o 
   7   7   6     5060.63     6009.50    181.37 o 
   8   7   6     3421.56     2956.62    112.92 o 
   9   7   6      888.69      963.52     94.21 o 
  10   7   6     2257.04     2296.86    146.98 o 
  11   7   6     2046.18     2209.60    139.09 o 
  12   7   6       34.95       56.32     40.38 o 
  13   7   6     1723.77     1680.44    129.99 o 
  14   7   6       10.01       63.92     89.54 o 
  15   7   6      389.43      440.06    162.74 o 
  16   7   6       35.16      221.06    245.76 o 
 -16   8   6      158.23      133.71    100.55 o 
 -15   8   6      456.73      324.89    105.01 o 
 -14   8   6      318.00      291.13     89.99 o 
 -13   8   6      903.88     1030.72    158.46 o 
 -12   8   6       25.39      348.85     93.30 o 
 -11   8   6     4000.08     3826.13    213.82 o 
 -10   8   6      225.92      253.24     74.69 o 
  -9   8   6     1601.00     1718.68    133.86 o 
  -8   8   6       42.92      121.92     71.04 o 
  -7   8   6     3997.39     4579.54    183.60 o 
  -6   8   6      569.56      400.16     63.11 o 
  -5   8   6     5590.66     5616.44    166.71 o 
  -4   8   6      449.86      316.09     43.96 o 
  -3   8   6     5666.14     4876.21    148.45 o 
  -2   8   6      647.97      326.17     64.85 o 
  -1   8   6     1069.23      612.06     50.27 o 
   0   8   6     1148.03     1161.63     68.69 o 
   1   8   6     3192.35     2701.60     92.38 o 
   2   8   6      780.52      616.72     47.83 o 
   3   8   6      226.39      657.34     55.84 o 
   4   8   6      180.51      312.95     47.14 o 
   5   8   6       56.79      145.00     33.23 o 
   6   8   6     1895.34     1807.41    118.77 o 
   7   8   6     1990.26     1735.25    129.64 o 
   8   8   6     1129.26      799.97     93.21 o 
   9   8   6      456.67      537.78     69.30 o 
  10   8   6     4936.31     5116.57    200.11 o 
  11   8   6      925.62      831.73     98.23 o 
  12   8   6     1377.58     1268.33    121.12 o 
  13   8   6       34.70      156.91     92.51 o 
  14   8   6     1169.15      886.72    155.08 o 
  15   8   6       53.60       43.81    197.30 o 
  16   8   6      346.78       45.26     91.52 o 
 -16   9   6     1806.83     1493.72    180.86 o 
 -15   9   6        6.25      176.58     88.90 o 
 -14   9   6     1239.92     1010.54    192.92 o 
 -13   9   6      133.26      222.57     84.30 o 
 -12   9   6     2307.31     2082.26    224.87 o 
 -11   9   6     1134.39     1540.42    231.27 o 
 -10   9   6     1267.13     1442.26    144.73 o 
  -9   9   6       11.11      226.27     64.35 o 
  -8   9   6     1218.29     1214.81    102.69 o 
  -7   9   6     5847.14     6766.35    192.23 o 
  -6   9   6     2808.48     2644.39    139.96 o 
  -5   9   6      289.21      451.37     59.55 o 
  -4   9   6     4620.60     3804.53    139.46 o 
  -3   9   6     8642.39     9731.21    232.70 o 
  -2   9   6     4420.72     3820.66    140.63 o 
  -1   9   6     3764.91     3155.02    129.50 o 
   0   9   6     1841.94     1266.63     78.32 o 
   1   9   6     9882.58     9394.09    201.00 o 
   2   9   6      573.22      433.92     44.26 o 
   3   9   6    20132.77    20507.76    311.12 o 
   4   9   6      504.90      548.46     46.38 o 
   5   9   6     6198.89     6222.74    195.15 o 
   6   9   6      847.34      914.99     94.19 o 
   7   9   6     8822.32     7961.39    190.75 o 
   8   9   6     3297.46     3086.73    103.81 o 
   9   9   6      208.57      142.60     40.81 o 
  10   9   6     2392.59     2670.35    128.92 o 
  11   9   6     2386.68     2711.77    176.83 o 
  12   9   6     2429.43     2916.21    237.82 o 
  13   9   6      217.93      155.05     64.28 o 
  14   9   6     1012.04      866.27    200.03 o 
  15   9   6      953.89     1195.37    458.78 o 
  16   9   6     2511.06     2590.86    305.98 o 
 -16  10   6      140.76      279.54     95.85 o 
 -15  10   6      637.65      565.71    124.75 o 
 -14  10   6        4.96      -66.22    125.33 o 
 -13  10   6      253.54      414.34     93.24 o 
 -12  10   6      467.48      392.16    126.03 o 
 -11  10   6     1891.92     2002.51    186.59 o 
 -10  10   6       24.20      237.23     93.21 o 
  -9  10   6      593.97      539.58     93.34 o 
  -8  10   6      498.03      524.80     71.00 o 
  -7  10   6     1720.85     1999.03    137.68 o 
  -6  10   6     9407.60     9271.94    219.86 o 
  -5  10   6      262.31      192.16     50.41 o 
  -4  10   6     4099.02     4510.36    148.25 o 
  -3  10   6     2394.62     1918.84    111.27 o 
  -2  10   6     9135.95     8564.28    208.34 o 
  -1  10   6       53.40       33.70     72.57 o 
   0  10   6     3506.07     3245.04    113.70 o 
   1  10   6       29.18      160.91     37.83 o 
   2  10   6     2660.93     2151.60     88.22 o 
   3  10   6     1736.97     1552.83     82.79 o 
   4  10   6       69.01      123.26     32.27 o 
   5  10   6      535.49      367.21     57.31 o 
   6  10   6      878.05     1188.59    154.39 o 
   7  10   6      580.90      473.00     69.84 o 
   8  10   6      883.99      772.68     81.13 o 
   9  10   6       39.47      130.30    111.00 o 
  10  10   6     1384.80     1314.24    157.52 o 
  11  10   6     1342.68     1084.83    148.41 o 
  12  10   6      846.66      878.10    180.33 o 
  13  10   6      368.92      229.29     95.19 o 
  14  10   6      423.61      427.73    113.80 o 
  15  10   6      574.18      411.19    127.94 o 
  16  10   6      324.29      340.76    130.06 o 
 -16  11   6      168.80      237.86    103.97 o 
 -15  11   6       46.63       91.93     97.96 o 
 -14  11   6       33.38      172.04    116.52 o 
 -13  11   6       91.98      237.60    212.61 o 
 -12  11   6      720.55      781.21    119.53 o 
 -11  11   6      356.01      253.98    126.44 o 
 -10  11   6      501.07      371.89     77.19 o 
  -9  11   6       11.78      213.33     64.61 o 
  -8  11   6      739.65      641.56     71.13 o 
  -7  11   6      549.22      312.80     53.47 o 
  -6  11   6     1947.28     1992.77    142.66 o 
  -5  11   6     1318.49     1183.17     90.45 o 
  -4  11   6     4406.83     4679.44    156.29 o 
  -3  11   6     1282.08     1458.90    108.56 o 
  -2  11   6     2818.30     3179.13    136.84 o 
  -1  11   6     1782.68     1648.27     94.87 o 
   0  11   6       37.72      141.02     40.51 o 
   1  11   6     6915.20     6818.34    162.23 o 
   2  11   6      508.61      509.17     57.91 o 
   3  11   6     3118.13     3571.83    106.77 o 
   4  11   6       93.30      121.22     26.04 o 
   5  11   6     1751.13     1664.67     98.83 o 
   6  11   6     1236.37     1383.99     93.14 o 
   7  11   6      673.16      664.04     72.59 o 
   8  11   6       54.65      102.04     48.64 o 
   9  11   6     3306.00     3229.83    224.80 o 
  10  11   6      106.87      140.50     89.13 o 
  11  11   6      297.76      220.01     67.39 o 
  12  11   6       84.79      274.56     83.45 o 
  13  11   6       59.28      221.25     79.85 o 
  14  11   6      261.92      333.01    118.87 o 
  15  11   6      114.71      -41.52    146.29 o 
  16  11   6       29.82      108.76     84.55 o 
 -16  12   6        1.97      155.37    184.88 o 
 -15  12   6     2442.62     2578.11    301.74 o 
 -14  12   6        0.16      190.36     88.30 o 
 -13  12   6     3457.60     3644.62    311.77 o 
 -12  12   6      187.88      275.29     88.91 o 
 -11  12   6     6741.69     7124.79    400.05 o 
 -10  12   6      886.72      674.21    127.23 o 
  -9  12   6     5016.85     5895.90    300.84 o 
  -8  12   6     1523.91     1398.05    139.60 o 
  -7  12   6     9307.32    10142.58    270.86 o 
  -6  12   6     2346.06     2223.06    138.05 o 
  -5  12   6     4219.69     4228.00    162.47 o 
  -4  12   6      196.93      441.64     70.32 o 
  -3  12   6     1619.79     1675.56    102.25 o 
  -2  12   6     3484.24     4090.56    145.58 o 
  -1  12   6      157.76      250.55     56.95 o 
   0  12   6      367.54      533.30     64.57 o 
   1  12   6       32.15      130.26     31.61 o 
   2  12   6     6796.80     7637.38    174.92 o 
   3  12   6     1733.32     1762.24     88.24 o 
   4  12   6     5578.80     5820.65    124.43 o 
   5  12   6      929.69      659.18     61.41 o 
   6  12   6    14865.67    14996.08    441.30 o 
   7  12   6     3049.26     3140.52    103.42 o 
   8  12   6     3578.27     3505.79    229.33 o 
   9  12   6     1455.60     1298.66    164.18 o 
  10  12   6     5102.53     4945.04    310.88 o 
  11  12   6     1923.26     1634.74    215.05 o 
  12  12   6     2719.87     2869.42    538.86 o 
  13  12   6      176.81      341.02     80.65 o 
  14  12   6      784.18      813.11    352.61 o 
  15  12   6     1069.67     1024.79    188.92 o 
 -15  13   6        4.51      118.64     88.72 o 
 -14  13   6       14.38      265.81    128.39 o 
 -13  13   6      148.97      175.67    122.92 o 
 -12  13   6      129.91      222.86    301.87 o 
 -11  13   6      409.14      719.89    144.38 o 
 -10  13   6      662.49      682.92     97.15 o 
  -9  13   6      643.03      690.17    103.41 o 
  -8  13   6      470.06      468.78     84.49 o 
  -7  13   6     4055.39     4286.50    190.59 o 
  -6  13   6      683.08      678.32     73.49 o 
  -5  13   6     3643.40     4232.36    178.96 o 
  -4  13   6     1504.36     1890.45    119.49 o 
  -3  13   6    10026.52    10314.59    240.45 o 
  -2  13   6      215.59      254.42     56.89 o 
  -1  13   6     2040.81     2124.63    116.34 o 
   0  13   6      336.35      383.91     58.73 o 
   1  13   6     2596.33     2658.20    101.54 o 
   2  13   6     1656.20     1449.77     89.99 o 
   3  13   6     1043.07     1342.18     88.35 o 
   4  13   6     7616.36     8038.45    156.49 o 
   5  13   6      407.37      494.05     48.53 o 
   6  13   6     1575.08     1484.53    138.22 o 
   7  13   6     2759.73     2652.12    148.52 o 
   8  13   6      196.79      186.25     93.16 o 
   9  13   6      346.44      335.23    111.62 o 
  10  13   6        2.64      229.47     83.90 o 
  11  13   6      770.43      432.69     91.83 o 
  12  13   6     1233.93     1254.13    171.50 o 
  13  13   6       16.70       68.13    150.63 o 
  14  13   6     1054.75      666.92    164.68 o 
  15  13   6      163.33      134.38    245.83 o 
 -15  14   6       16.48       59.51     97.73 o 
 -14  14   6        1.96      166.52    107.92 o 
 -13  14   6        3.45       79.19    128.44 o 
 -12  14   6        4.45      241.04     79.27 o 
 -11  14   6      283.50       56.60    106.02 o 
 -10  14   6       86.13      113.25    127.55 o 
  -9  14   6     1628.65     1811.73    180.53 o 
  -8  14   6     1722.00     1278.29    237.69 o 
  -7  14   6       27.19      184.50     59.26 o 
  -6  14   6     4662.92     4477.61    180.62 o 
  -5  14   6     3067.23     3138.28    143.36 o 
  -4  14   6    20287.65    18322.03    371.77 o 
  -3  14   6       22.48      148.91     56.95 o 
  -2  14   6     4590.33     4261.72    142.68 o 
  -1  14   6      308.75      224.22     50.86 o 
   0  14   6     5942.64     5300.24    157.23 o 
   1  14   6      142.38      114.45     55.77 o 
   2  14   6     1451.50     1098.72    105.27 o 
   3  14   6     3403.07     3906.92    139.36 o 
   4  14   6     1028.14      917.44     85.05 o 
   5  14   6      263.68      532.35     80.55 o 
   6  14   6        1.99      133.87     50.29 o 
   7  14   6      967.23      798.96    100.75 o 
   8  14   6     2054.68     2543.40    271.23 o 
   9  14   6        0.09      108.10    116.85 o 
  10  14   6      146.52      275.69     85.16 o 
  11  14   6        3.03      -28.14    146.22 o 
  12  14   6        2.25      139.54     80.26 o 
  13  14   6     1341.18     1467.66    288.35 o 
  14  14   6        3.56     -117.96    144.59 o 
  15  14   6      420.38      209.20     98.80 o 
 -15  15   6      124.74      226.03    123.48 o 
 -14  15   6     4151.33     3881.23    337.28 o 
 -13  15   6      159.94      271.86     88.06 o 
 -12  15   6     6178.96     6015.37    370.13 o 
 -11  15   6      459.20      367.31     87.71 o 
 -10  15   6     9724.52    10280.74    485.19 o 
  -9  15   6      417.11      205.13     82.27 o 
  -8  15   6     4801.25     4607.44    264.72 o 
  -7  15   6      378.89      370.05     79.26 o 
  -6  15   6     8892.26     8778.17    292.74 o 
  -5  15   6      477.91      512.49     69.96 o 
  -4  15   6      831.83      931.62     88.48 o 
  -3  15   6       11.62      131.62     47.39 o 
  -2  15   6        6.12      137.47     63.58 o 
  -1  15   6       19.96      194.04     44.40 o 
   0  15   6      106.88      118.37     49.81 o 
   1  15   6     1868.47     1386.50     91.80 o 
   2  15   6     2770.93     3005.64    151.26 o 
   3  15   6    10446.13    11776.06    254.62 o 
   4  15   6     1851.03     1745.71    105.90 o 
   5  15   6    16891.14    16388.35    350.60 o 
   6  15   6     4849.61     4953.56    143.34 o 
   7  15   6    11769.67    12434.80    751.94 o 
   8  15   6      211.61      325.92    108.38 o 
   9  15   6    10517.97    11127.86    601.55 o 
  10  15   6     2491.10     2614.50    257.19 o 
  11  15   6     6585.27     7399.71    526.31 o 
  12  15   6       40.66      234.40     85.93 o 
  13  15   6     2388.66     2698.44    299.03 o 
  14  15   6      181.73      309.95    126.78 o 
  15  15   6      508.59      410.32    176.30 o 
 -15  16   6       91.61      188.92    104.66 o 
 -14  16   6      142.17      362.97     88.95 o 
 -13  16   6      214.72      221.65    107.89 o 
 -12  16   6      235.88      482.57     93.90 o 
 -11  16   6       19.98      173.12     88.39 o 
 -10  16   6       86.13      193.44     83.21 o 
  -9  16   6      162.34      278.02     73.61 o 
  -8  16   6      349.23      307.26     68.66 o 
  -7  16   6        3.86      152.63     76.15 o 
  -6  16   6     3908.06     3363.54    191.37 o 
  -5  16   6     1596.79     1699.58    126.04 o 
  -4  16   6     4267.85     3895.13    162.50 o 
  -3  16   6     3482.15     3420.01    134.30 o 
  -2  16   6     7539.16     7654.97    200.86 o 
  -1  16   6     3956.57     4711.81    180.25 o 
   0  16   6     4462.55     4035.06    149.93 o 
   1  16   6     2132.23     2098.27    119.37 o 
   2  16   6     9328.02    10773.69    247.75 o 
   3  16   6     7611.16     7742.64    268.96 o 
   4  16   6      133.12       33.94     46.72 o 
   5  16   6     1638.02     1238.30    128.18 o 
   6  16   6      285.28      390.89    273.90 o 
   7  16   6      144.85      157.93     82.36 o 
   8  16   6      152.13      179.81     73.80 o 
   9  16   6       67.45       60.64    108.08 o 
  10  16   6       19.98       95.33    386.32 o 
  11  16   6      709.59      553.97    300.84 o 
  12  16   6      107.21      160.98    131.68 o 
  13  16   6      874.54      714.64    172.58 o 
  14  16   6        7.31     -106.55    227.85 o 
 -14  17   6       56.94      401.87    116.75 o 
 -13  17   6        5.51      381.91    103.04 o 
 -12  17   6      447.93      313.91    114.90 o 
 -11  17   6        1.03      210.32     80.00 o 
 -10  17   6      162.01      368.75    158.83 o 
  -9  17   6     1034.23      862.86    260.53 o 
  -8  17   6      486.41      437.83     93.98 o 
  -7  17   6     3116.99     2710.51    201.14 o 
  -6  17   6        5.35      282.58    122.12 o 
  -5  17   6    17180.07    17841.24    453.99 o 
  -4  17   6     1242.04     1156.31    111.27 o 
  -3  17   6    10761.44    11132.72    283.56 o 
  -2  17   6     3480.29     3606.88    147.78 o 
  -1  17   6     9099.61     8945.50    264.27 o 
   0  17   6     2988.64     2966.02    130.37 o 
   1  17   6     4265.61     4236.26    154.21 o 
   2  17   6    13546.54    13343.62    360.22 o 
   3  17   6     1414.39     1640.68    115.61 o 
   4  17   6     8845.20     9022.56    322.17 o 
   5  17   6       23.75       41.52     53.24 o 
   6  17   6     2830.19     2939.14    201.04 o 
   7  17   6       61.69      242.47    116.89 o 
   8  17   6      483.90      794.78    204.04 o 
   9  17   6      126.18     -179.09    235.52 o 
  10  17   6      179.34      218.00     88.23 o 
  11  17   6      428.27      579.61    180.63 o 
  12  17   6     1424.41      948.02    237.03 o 
  13  17   6       80.74       29.25    233.57 o 
  14  17   6     2014.16     1788.64    314.72 o 
 -14  18   6      506.74      415.41     85.87 o 
 -13  18   6     4844.78     5188.19    440.26 o 
 -12  18   6      278.93      202.40    174.08 o 
 -11  18   6     7118.60     7230.65    373.50 o 
 -10  18   6        1.30      -18.20     96.60 o 
  -9  18   6     5654.32     6301.66    546.81 o 
  -8  18   6       46.23      -22.77     91.94 o 
  -7  18   6     2999.16     2806.05    211.11 o 
  -6  18   6     2536.56     2294.90    213.50 o 
  -5  18   6     4691.28     5075.83    295.63 o 
  -4  18   6      708.94      781.74     89.49 o 
  -3  18   6        9.09      139.99     59.61 o 
  -2  18   6      338.80      370.22     63.37 o 
  -1  18   6      198.80      306.18     66.77 o 
   0  18   6     3002.54     2918.40    128.18 o 
   1  18   6     3813.38     4225.94    148.70 o 
   2  18   6     7699.47     9088.39    287.26 o 
   3  18   6     2858.35     3014.58    138.60 o 
   4  18   6    22300.72    24619.07    724.04 o 
   5  18   6     7649.64     7997.63    283.08 o 
   6  18   6    16260.43    17637.34    459.78 o 
   7  18   6     1521.64     1655.16    164.41 o 
   8  18   6    13657.46    14726.79    862.39 o 
   9  18   6     1502.96     1487.16    253.81 o 
  10  18   6     7593.44     8049.64    559.89 o 
  11  18   6       22.50      242.47    107.67 o 
  12  18   6     4978.35     5698.65    510.54 o 
  13  18   6       22.05      203.52    127.74 o 
  14  18   6     1196.79     1462.74    284.99 o 
 -14  19   6        7.00      188.33    164.84 o 
 -13  19   6       27.76      313.67    109.73 o 
 -12  19   6      703.75      677.57    129.41 o 
 -11  19   6      345.08      710.98    132.16 o 
 -10  19   6       30.19      329.10     85.57 o 
  -9  19   6     1718.53     1648.49    231.07 o 
  -8  19   6      815.63      567.31    122.81 o 
  -7  19   6     7373.73     7368.08    352.22 o 
  -6  19   6      148.65      168.00     91.19 o 
  -5  19   6    12338.69    11931.18    402.95 o 
  -4  19   6     1708.36     1451.80    144.34 o 
  -3  19   6    15901.64    15731.35    486.05 o 
  -2  19   6     4106.46     3638.17    189.86 o 
  -1  19   6     8797.99     8737.11    295.65 o 
   0  19   6     3855.15     3977.28    184.08 o 
   1  19   6     3443.93     3167.59    164.05 o 
   2  19   6     3950.29     3344.75    164.20 o 
   3  19   6      697.27      642.08     93.10 o 
   4  19   6     5148.35     5504.68    261.02 o 
   5  19   6     1011.77     1057.58    126.72 o 
   6  19   6      338.63      435.31     58.98 o 
   7  19   6      707.90      643.29    209.57 o 
   8  19   6      617.80      413.11    176.23 o 
   9  19   6      824.02      598.16    144.51 o 
  10  19   6      342.69      291.21    161.78 o 
  11  19   6      579.24      559.15    179.13 o 
  12  19   6     1072.96     1723.83    253.65 o 
  13  19   6       46.68      139.23    105.67 o 
 -13  20   6      653.93      498.94    101.79 o 
 -12  20   6       31.61      143.62    116.08 o 
 -11  20   6     1369.32     1461.39    215.39 o 
 -10  20   6      452.14      517.22    178.89 o 
  -9  20   6     1496.61     1221.01    232.10 o 
  -8  20   6     1824.51     1936.53    217.17 o 
  -7  20   6      533.06      647.17    120.50 o 
  -6  20   6     5698.92     5969.91    321.70 o 
  -5  20   6      209.68      624.16    190.30 o 
  -4  20   6    12965.19    13814.44    470.43 o 
  -3  20   6     8165.83     8840.34    378.52 o 
  -2  20   6     9553.82     9821.50    383.19 o 
  -1  20   6    10719.70    11937.04    423.83 o 
   0  20   6     8672.66     9917.75    410.71 o 
   1  20   6    22714.96    26563.34    786.58 o 
   2  20   6     2340.04     2245.60    181.28 o 
   3  20   6    14940.90    16278.44    508.11 o 
   4  20   6       57.09      124.26     45.64 o 
   5  20   6     9010.41     9680.25    316.19 o 
   6  20   6     1246.65     1132.39     98.87 o 
   7  20   6     1081.30      977.73    130.90 o 
   8  20   6     1612.06     1955.35    291.29 o 
   9  20   6       95.76      329.11    134.33 o 
  10  20   6     1478.88     1977.99    353.95 o 
  11  20   6      572.69      305.39    102.27 o 
  12  20   6      596.69     1203.53    240.85 o 
  13  20   6     2475.56     3017.28    382.11 o 
 -13  21   6      314.27      443.45    108.08 o 
 -12  21   6     5910.40     6225.37    380.87 o 
 -11  21   6        3.82      -80.08    148.44 o 
 -10  21   6     8845.89     9228.63    434.36 o 
  -9  21   6       63.39      251.95    106.15 o 
  -8  21   6     5159.97     5296.71    351.35 o 
  -7  21   6      556.92      528.94    116.16 o 
  -6  21   6     4321.26     4271.88    357.91 o 
  -5  21   6      793.14      544.42    170.49 o 
  -4  21   6      238.75      280.18     86.13 o 
  -3  21   6      576.94      508.34     75.23 o 
  -2  21   6      485.08      499.06    105.40 o 
  -1  21   6      558.33      601.09    112.02 o 
   0  21   6     4011.62     4339.64    206.22 o 
   1  21   6     1405.15     1698.96    165.38 o 
   2  21   6     4273.77     4600.25    216.44 o 
   3  21   6     8090.73     8698.99    363.95 o 
   4  21   6     5041.37     4355.50    513.02 o 
   5  21   6     8615.64     9458.07    369.13 o 
   6  21   6     3058.38     2895.82    181.83 o 
   7  21   6    10510.23    11242.08    451.60 o 
   8  21   6      545.69      641.10    120.55 o 
   9  21   6    11173.96    12302.45    734.49 o 
  10  21   6      139.42      573.38    417.02 o 
  11  21   6     7228.52     7778.90    634.11 o 
  12  21   6       23.77      301.89    162.83 o 
  13  21   6     2881.38     3139.55    367.55 o 
 -12  22   6        8.56      273.37    162.98 o 
 -11  22   6      647.87      747.48    147.37 o 
 -10  22   6      895.01     1007.79    207.66 o 
  -9  22   6      836.65      676.70    107.75 o 
  -8  22   6     4796.07     4795.19    326.92 o 
  -7  22   6      580.32      502.18    107.95 o 
  -6  22   6    11302.88    11241.22    535.77 o 
  -5  22   6      394.54      279.51    231.77 o 
  -4  22   6    17866.57    18262.87    660.93 o 
  -3  22   6      614.82      517.90     85.18 o 
  -2  22   6    13824.96    14558.04    444.17 o 
  -1  22   6     7851.74     8686.77    338.91 o 
   0  22   6     7131.06     7487.62    372.64 o 
   1  22   6     7007.92     7728.71    295.15 o 
   2  22   6     1529.37     1792.53    145.51 o 
   3  22   6    12447.17    13927.38    408.11 o 
   4  22   6       37.13       58.95     60.31 o 
   5  22   6     3191.29     3508.25    174.96 o 
   6  22   6     1855.72     1598.40    131.83 o 
   7  22   6     1229.36     1111.39    247.04 o 
   8  22   6     1070.95      929.72    173.35 o 
   9  22   6       51.78       58.17    143.10 o 
  10  22   6     1570.59     1592.57    248.77 o 
  11  22   6     1313.00      771.68    268.26 o 
  12  22   6      264.11      267.95    168.82 o 
 -12  23   6      178.68      173.91    109.33 o 
 -11  23   6       51.04      402.80    108.51 o 
 -10  23   6     1087.24     1006.90    179.94 o 
  -9  23   6     1037.43      687.01    155.81 o 
  -8  23   6      126.27      267.29    132.38 o 
  -7  23   6     5219.98     5179.45    363.79 o 
  -6  23   6      132.78      311.42     96.75 o 
  -5  23   6     9578.24     9480.73    474.25 o 
  -4  23   6     1164.94      869.19    318.48 o 
  -3  23   6    11537.12    11934.91    517.24 o 
  -2  23   6     3128.13     2981.23    182.65 o 
  -1  23   6     6813.03     6428.07    289.78 o 
   0  23   6     6028.38     5774.76    271.94 o 
   1  23   6     2276.31     2264.12    159.67 o 
   2  23   6     8668.43     8974.91    364.45 o 
   3  23   6       22.97      154.12     77.50 o 
   4  23   6     5763.07     5839.36    270.05 o 
   5  23   6      548.97      478.38    107.94 o 
   6  23   6     3270.57     3481.24    461.45 o 
   7  23   6     1880.06     2095.98    194.70 o 
   8  23   6      165.32      299.46    127.37 o 
   9  23   6     1434.78     1638.92    271.14 o 
  10  23   6       50.01     -134.99    294.67 o 
  11  23   6      660.99      777.19    188.22 o 
  12  23   6     1498.56      966.15    420.93 o 
 -11  24   6     6565.60     7009.41    355.16 o 
 -10  24   6        4.95       88.94     89.95 o 
  -9  24   6     6294.38     6346.95    384.98 o 
  -8  24   6       73.96      133.31    102.22 o 
  -7  24   6     5315.53     5783.75    418.88 o 
  -6  24   6      292.52      372.06    111.33 o 
  -5  24   6     3028.55     2940.08    367.33 o 
  -4  24   6      268.07      299.36     74.71 o 
  -3  24   6      319.32      383.42    117.10 o 
  -2  24   6      110.64      211.16    107.51 o 
  -1  24   6     1126.88      793.67    111.62 o 
   0  24   6       56.41      294.61     76.68 o 
   1  24   6     2778.44     2826.05    210.10 o 
   2  24   6     2608.41     2108.41    172.65 o 
   3  24   6     4704.44     4841.65    222.78 o 
   4  24   6     4508.71     4526.49    236.10 o 
   5  24   6     4184.90     4618.33    227.09 o 
   6  24   6     7629.27     8348.57    506.34 o 
   7  24   6     1845.58     2147.74    215.51 o 
   8  24   6    10021.00    10955.68    727.91 o 
   9  24   6      781.37     1268.53    246.36 o 
  10  24   6     7640.07     8553.54   1042.24 o 
  11  24   6       38.94      165.16    149.21 o 
 -11  25   6       15.63      219.32    265.09 o 
 -10  25   6      442.10      518.40    102.25 o 
  -9  25   6      816.04      629.61    129.86 o 
  -8  25   6     1396.24     1371.20    179.10 o 
  -7  25   6     2188.26     2300.32    268.16 o 
  -6  25   6       18.89      256.07     94.62 o 
  -5  25   6     4169.83     4277.80    365.34 o 
  -4  25   6      254.59      288.00    139.13 o 
  -3  25   6     7208.53     7322.39    395.37 o 
  -2  25   6     4028.12     4341.47    295.05 o 
  -1  25   6     7089.81     7227.55    310.20 o 
   0  25   6     7722.98     7754.86    341.52 o 
   1  25   6     3730.12     3478.78    184.66 o 
   2  25   6     7837.56     7812.47    429.42 o 
   3  25   6     1849.93     1779.38    145.25 o 
   4  25   6     4780.45     4497.17    247.47 o 
   5  25   6       13.79      228.90     68.82 o 
   6  25   6     1018.11      563.75    110.64 o 
   7  25   6      370.23      390.83     94.11 o 
   8  25   6      218.91      553.52    274.80 o 
   9  25   6     1156.34      932.55    390.38 o 
  10  25   6      393.91      708.38    188.65 o 
  11  25   6      555.33      620.47    218.36 o 
 -10  26   6      209.34      264.90     69.62 o 
  -9  26   6      295.90      359.33    100.89 o 
  -8  26   6     1103.77      671.14    132.92 o 
  -7  26   6       68.65      184.39     89.53 o 
  -6  26   6     3010.25     2772.84    220.46 o 
  -5  26   6       83.40       66.96    101.56 o 
  -4  26   6     4786.57     4322.38    401.15 o 
  -3  26   6      591.53      570.33    389.48 o 
  -2  26   6     5049.58     5464.64    356.51 o 
  -1  26   6      973.81     1006.04    161.53 o 
   0  26   6     4489.44     4280.86    298.75 o 
   1  26   6     2765.10     2892.49    246.58 o 
   2  26   6     2309.55     2038.79    195.18 o 
   3  26   6     1189.90     1592.78    193.60 o 
   4  26   6      175.02      274.52     62.38 o 
   5  26   6     2212.54     1858.49    286.63 o 
   6  26   6       26.39       96.66     98.98 o 
   7  26   6      293.20      261.43    153.65 o 
   8  26   6      826.83      899.93    240.23 o 
   9  26   6        4.78      369.14    121.01 o 
  10  26   6      354.71      391.30    148.21 o 
  -9  27   6        1.68      185.00     94.72 o 
  -8  27   6     4930.67     4467.13    344.01 o 
  -7  27   6       36.09       76.63    179.53 o 
  -6  27   6     3651.17     3544.96    275.21 o 
  -5  27   6      176.33      302.09     99.62 o 
  -4  27   6     3442.83     3185.47    237.36 o 
  -3  27   6      116.46      180.32     80.12 o 
  -2  27   6      673.31      617.94    160.56 o 
  -1  27   6       15.50      121.21     83.18 o 
   0  27   6      173.23       74.69    100.16 o 
   1  27   6      672.89      584.27    119.03 o 
   2  27   6     1437.16     1510.44    162.24 o 
   3  27   6     2053.10     1917.78    188.25 o 
   4  27   6     2535.69     2577.13    192.58 o 
   5  27   6     3205.14     2528.86    191.47 o 
   6  27   6     2771.66     3365.44    253.83 o 
   7  27   6     5126.00     4548.34    423.37 o 
   8  27   6     1811.40     1665.48    517.77 o 
   9  27   6     4340.29     4883.38    461.75 o 
  -8  28   6      467.42      582.99    122.58 o 
  -7  28   6       84.06      197.84     96.94 o 
  -6  28   6     1228.61      998.80    280.52 o 
  -5  28   6       11.43      121.27     76.02 o 
  -4  28   6     2119.71     2281.88    214.57 o 
  -3  28   6       16.58      294.45     94.98 o 
  -2  28   6     4200.02     4756.06    312.50 o 
  -1  28   6      756.42      607.55    139.45 o 
   0  28   6     2436.33     2527.00    193.37 o 
   1  28   6     1669.24     1788.45    173.26 o 
   2  28   6     2501.72     2373.65    187.52 o 
   3  28   6     1864.36     1633.35    159.44 o 
   4  28   6     1010.06      929.46    149.96 o 
   5  28   6     1314.62     1542.75    170.90 o 
   6  28   6      175.63      353.46    148.67 o 
   7  28   6      662.23      812.24    233.31 o 
   8  28   6       48.96      456.00    142.43 o 
  -8  29   6       66.20      207.38    110.61 o 
  -7  29   6      364.05      487.20    116.46 o 
  -6  29   6      198.58      245.65     81.61 o 
  -5  29   6      820.63      704.65    140.10 o 
  -4  29   6        0.58      -22.06    125.57 o 
  -3  29   6     1394.72     1277.17    193.49 o 
  -2  29   6       94.60       29.88     95.37 o 
  -1  29   6     2690.08     2432.03    225.56 o 
   0  29   6      443.14      385.74     76.54 o 
   1  29   6     2912.75     3366.49    263.28 o 
   2  29   6      373.69      306.95    145.23 o 
   3  29   6     1493.04     1367.41    178.84 o 
   4  29   6      285.00       70.54    107.27 o 
   5  29   6      735.60      782.46    215.64 o 
   6  29   6      247.29      317.80    115.92 o 
   7  29   6        8.77      346.39    150.90 o 
  -6  30   6      517.59      387.18    112.49 o 
  -5  30   6     1828.02     1145.32    172.74 o 
  -4  30   6      135.10       71.53    100.19 o 
  -3  30   6     1430.45      873.68    313.62 o 
  -2  30   6       85.92      230.48     98.01 o 
  -1  30   6        6.19       75.76    148.84 o 
   0  30   6       48.45      341.40    123.05 o 
   1  30   6       21.53      168.75    102.62 o 
   2  30   6      679.24      518.88    107.58 o 
   3  30   6      539.88      588.34    115.12 o 
   4  30   6      592.25      620.44    135.55 o 
   5  30   6      414.00      378.35    113.83 o 
   6  30   6     2017.52     1865.37    324.85 o 
  -5  31   6      294.71      359.80     88.09 o 
  -4  31   6       12.71       48.61    141.39 o 
  -3  31   6     1217.35     1018.00    177.58 o 
  -2  31   6       15.17      350.24     95.64 o 
  -1  31   6     1099.88     1275.66    162.75 o 
   0  31   6      117.76      326.00    155.71 o 
   1  31   6     1160.64      818.77    120.97 o 
   2  31   6      232.53      402.99    131.47 o 
   3  31   6     1228.53     1355.38    272.59 o 
   4  31   6      330.13      339.67    129.72 o 
   5  31   6      681.17      737.82    143.46 o 
  -3  32   6       18.87      300.50     90.79 o 
  -2  32   6      471.40      571.22    151.13 o 
  -1  32   6        5.29      253.79     91.41 o 
   0  32   6     1223.57     1446.68    192.53 o 
   1  32   6       70.21      298.39    133.20 o 
   2  32   6      358.73      307.26     91.95 o 
   3  32   6      204.62      403.77    126.49 o 
 -16   1   7      610.42      591.90    145.91 o 
 -15   1   7      523.51      314.94    178.18 o 
 -14   1   7     1653.95     1804.71    221.13 o 
 -13   1   7      592.84      446.64    116.76 o 
 -12   1   7      725.98      896.00    151.32 o 
 -11   1   7      795.01      415.83     72.93 o 
 -10   1   7     2384.68     2836.83    240.54 o 
  -9   1   7     2788.81     2878.18    203.70 o 
  -8   1   7      173.80      171.57     70.50 o 
  -7   1   7       40.11      137.12     76.56 o 
  -6   1   7     3641.10     3078.50    134.69 o 
  -5   1   7        3.55      244.17     59.11 o 
  -4   1   7     1026.35      750.19     72.21 o 
  -3   1   7     1876.01     1852.87    106.83 o 
  -2   1   7     3183.34     2496.57    111.76 o 
  -1   1   7     2430.46     2134.17     97.88 o 
   0   1   7     9681.64     8509.67    195.04 o 
   1   1   7    11384.05    10442.74    234.43 o 
   2   1   7     4082.16     3592.30    106.43 o 
   3   1   7    13172.49    12434.55    242.20 o 
   4   1   7    12202.05    11135.09    270.62 o 
   5   1   7     4740.24     4339.27    104.61 o 
   6   1   7     1640.12     1778.37     82.21 o 
   7   1   7     5129.14     4338.58    119.50 o 
   8   1   7     2145.30     2301.64    100.86 o 
   9   1   7     1513.00     1046.58     72.52 o 
  10   1   7       65.38      106.57     32.89 o 
  11   1   7      671.58      691.75     59.29 o 
  12   1   7      609.66      487.96     64.52 o 
  13   1   7     1045.53      889.71    112.83 o 
  14   1   7      317.39      206.15     73.59 o 
  15   1   7      410.60      204.66    107.66 o 
  16   1   7      151.65      207.08    136.80 o 
 -16   2   7       69.08      287.97    187.98 o 
 -15   2   7      453.25      450.34    116.23 o 
 -14   2   7      106.69      169.33    113.23 o 
 -13   2   7     1558.50     1550.59    199.24 o 
 -12   2   7      863.84      891.41    146.44 o 
 -11   2   7     1616.21     1346.45    188.82 o 
 -10   2   7       41.64      104.28     99.05 o 
  -9   2   7     4395.48     3978.56    464.50 o 
  -8   2   7     3298.37     3145.43    159.35 o 
  -7   2   7     5072.51     4414.77    170.05 o 
  -6   2   7     2767.88     2606.77    133.09 o 
  -5   2   7    18152.46    17212.27    379.54 o 
  -4   2   7        3.62       77.54     50.07 o 
  -3   2   7     9122.31     9114.92    229.48 o 
  -2   2   7      277.65      227.72     48.05 o 
  -1   2   7    27420.54    26571.90    453.95 o 
   0   2   7      235.39      296.99     50.95 o 
   1   2   7     4823.65     4691.40    130.51 o 
   2   2   7      634.08      910.20     64.95 o 
   3   2   7     8659.69     9197.84    190.28 o 
   4   2   7      105.89      176.16     35.02 o 
   5   2   7       87.85       94.12     27.21 o 
   6   2   7       29.05      172.57     38.41 o 
   7   2   7       82.76      159.00     28.97 o 
   8   2   7      655.41      529.89     44.80 o 
   9   2   7      826.68      837.59     58.39 o 
  10   2   7      796.54      715.70     77.08 o 
  11   2   7     1607.46     1450.02    140.65 o 
  12   2   7     3952.13     3690.44    158.23 o 
  13   2   7      270.99      250.70     53.88 o 
  14   2   7     2651.10     2458.80    157.97 o 
  15   2   7      958.99      744.22    133.76 o 
  16   2   7     1779.71     1504.03    347.34 o 
 -16   3   7      201.49      250.12     97.94 o 
 -15   3   7      443.35      449.61     91.30 o 
 -14   3   7      450.04      465.26    130.43 o 
 -13   3   7     1025.07      613.65    260.55 o 
 -12   3   7       11.25      229.31     85.89 o 
 -11   3   7     2743.37     2671.02    234.38 o 
 -10   3   7      149.48      214.54    119.55 o 
  -9   3   7     2460.45     2724.66    242.36 o 
  -8   3   7     1185.87      964.21    120.03 o 
  -7   3   7      941.51     1090.51    131.72 o 
  -6   3   7     6066.72     6099.56    184.20 o 
  -5   3   7      588.77      829.07    135.88 o 
  -4   3   7    13990.61    13506.23    288.21 o 
  -3   3   7     4728.11     4618.73    158.21 o 
  -2   3   7    17258.15    18085.86    336.69 o 
  -1   3   7     3271.59     3569.61    126.57 o 
   0   3   7     7334.91     7396.93    208.39 o 
   1   3   7    10018.77     9619.79    209.21 o 
   2   3   7     2095.04     2214.18     95.61 o 
   3   3   7     5567.74     5168.06    136.34 o 
   4   3   7    10721.99    10297.90    199.93 o 
   5   3   7     4485.44     3955.65     99.72 o 
   6   3   7     5726.11     5770.94    120.10 o 
   7   3   7      741.86      569.93     53.14 o 
   8   3   7     6208.73     6703.11    237.67 o 
   9   3   7      326.98      220.28     48.99 o 
  10   3   7     1683.04     1568.72    122.50 o 
  11   3   7     1316.77     1199.65    106.87 o 
  12   3   7     1219.15     1294.01    116.20 o 
  13   3   7     1038.34      902.78     99.06 o 
  14   3   7       39.88       -1.41     95.37 o 
  15   3   7     1360.65     1357.86    219.62 o 
  16   3   7       18.33      107.90    149.89 o 
 -16   4   7      573.87      600.74    113.51 o 
 -15   4   7     2377.55     2042.70    393.85 o 
 -14   4   7     3019.93     2606.26    242.16 o 
 -13   4   7     1619.77     1361.11    264.35 o 
 -12   4   7     2943.34     2723.88    271.43 o 
 -11   4   7     3819.16     3408.07    313.99 o 
 -10   4   7     4933.43     4706.95    279.73 o 
  -9   4   7     2158.03     1775.39    323.68 o 
  -8   4   7     3131.92     2923.34    160.46 o 
  -7   4   7      112.14      201.42     51.04 o 
  -6   4   7      361.59      642.93     94.46 o 
  -5   4   7     1948.79     1485.09    112.73 o 
  -4   4   7     1645.59     1586.10    109.88 o 
  -3   4   7     4838.69     4140.80    150.64 o 
  -2   4   7     5628.06     5966.29    172.86 o 
  -1   4   7     2527.89     2323.61    102.48 o 
   0   4   7     8129.20     8957.05    211.07 o 
   1   4   7     1208.92      950.56     71.75 o 
   2   4   7    30386.23    28510.64    475.99 o 
   3   4   7     4498.16     4635.27    122.75 o 
   4   4   7    19537.77    20067.22    377.99 o 
   5   4   7    13909.12    13406.88    295.22 o 
   6   4   7    21151.73    22578.91    375.21 o 
   7   4   7     6577.00     6216.20    190.71 o 
   8   4   7    13654.55    14863.79    406.19 o 
   9   4   7     7817.97     7351.58    265.55 o 
  10   4   7     4826.61     5785.66    191.51 o 
  11   4   7     3016.00     3220.37    122.70 o 
  12   4   7      380.00      285.80     55.68 o 
  13   4   7      477.37      338.95     63.96 o 
  14   4   7        3.40      118.65     90.81 o 
  15   4   7       83.92      163.44    152.75 o 
  16   4   7       96.46      162.83    151.55 o 
 -16   5   7       25.89      318.53    136.89 o 
 -15   5   7       22.23      327.39    118.82 o 
 -14   5   7      666.75      610.76    151.92 o 
 -13   5   7     1254.43      808.95    312.61 o 
 -12   5   7     1310.37     1213.73    211.33 o 
 -11   5   7     3953.99     3322.52    376.68 o 
 -10   5   7     5970.46     6208.21    420.39 o 
  -9   5   7     4068.63     3376.76    257.99 o 
  -8   5   7     7816.92     7839.70    290.24 o 
  -7   5   7    10790.94    10147.34    303.40 o 
  -6   5   7    40537.43    45559.04    764.40 o 
  -5   5   7      835.38      903.62     93.24 o 
  -4   5   7    30043.00    31219.39    543.11 o 
  -3   5   7       53.59      269.28     52.12 o 
  -2   5   7    32798.10    32109.17    612.41 o 
  -1   5   7     2411.54     2755.01    122.91 o 
   0   5   7    30356.42    30933.06    533.91 o 
   1   5   7     5821.39     5523.82    153.77 o 
   2   5   7     1970.07     2096.16    105.02 o 
   3   5   7     8490.59     8554.78    185.79 o 
   4   5   7       62.25      295.56     48.47 o 
   5   5   7     2773.06     2876.62    147.54 o 
   6   5   7     5648.66     4973.67    198.19 o 
   7   5   7      193.75      356.94    120.30 o 
   8   5   7     2720.92     3081.01    189.77 o 
   9   5   7      199.67      294.16     66.15 o 
  10   5   7     7658.82     8207.31    242.54 o 
  11   5   7     4274.01     4818.22    194.65 o 
  12   5   7     1309.04     1138.26    105.63 o 
  13   5   7     8463.30     8938.33    306.69 o 
  14   5   7      819.02      681.64    116.42 o 
  15   5   7     3785.76     3731.19    424.69 o 
  16   5   7      322.43      473.30    195.64 o 
 -16   6   7       21.81      291.18     91.73 o 
 -15   6   7      569.41      575.00    123.17 o 
 -14   6   7     1984.42     1799.85    238.09 o 
 -13   6   7      311.12      378.88     94.97 o 
 -12   6   7     1874.94     1635.56    173.86 o 
 -11   6   7      292.75      425.00    110.84 o 
 -10   6   7     9026.65     9131.89    394.87 o 
  -9   6   7      120.09      345.59    201.61 o 
  -8   6   7     8547.42     8424.83    290.27 o 
  -7   6   7     6914.49     6005.99    218.53 o 
  -6   6   7     3396.51     3677.14    236.70 o 
  -5   6   7    10016.07    10258.55    251.35 o 
  -4   6   7     2245.96     2566.18    129.73 o 
  -3   6   7    19188.41    18690.67    426.94 o 
  -2   6   7     3206.21     3887.76    149.96 o 
  -1   6   7    10985.22    11562.68    361.51 o 
   0   6   7    16271.12    15149.50    298.18 o 
   1   6   7    14422.89    14127.68    280.05 o 
   2   6   7    26679.09    25526.40    436.50 o 
   3   6   7      281.88      322.17     55.44 o 
   4   6   7    16491.60    16019.84    346.40 o 
   5   6   7     6365.88     6002.98    177.03 o 
   6   6   7     4506.43     3815.04    200.10 o 
   7   6   7     8923.97     9164.85    394.40 o 
   8   6   7     2777.33     2696.65    164.78 o 
   9   6   7     6598.18     6970.54    288.14 o 
  10   6   7      167.31      190.16     52.30 o 
  11   6   7     4174.17     4139.41    227.67 o 
  12   6   7     3071.30     2841.59    146.92 o 
  13   6   7      872.93      932.61    122.24 o 
  14   6   7     2514.72     2832.11    234.20 o 
  15   6   7        2.43      -48.46    148.24 o 
  16   6   7     1259.75     1133.82    317.84 o 
 -16   7   7     2702.12     2449.53    235.12 o 
 -15   7   7     1645.62     1503.91    198.99 o 
 -14   7   7     2066.88     2305.95    239.67 o 
 -13   7   7     6007.00     5909.31    373.49 o 
 -12   7   7     2715.78     3097.92    260.19 o 
 -11   7   7     5396.68     5422.29    350.18 o 
 -10   7   7     4239.40     4818.06    310.95 o 
  -9   7   7    10722.41    12732.81    661.53 o 
  -8   7   7      393.17      558.59     92.08 o 
  -7   7   7     1991.92     1988.39    148.37 o 
  -6   7   7      564.72      685.56     80.11 o 
  -5   7   7       52.39      232.66     70.46 o 
  -4   7   7     4699.30     4352.73    169.01 o 
  -3   7   7     5431.60     5995.40    177.83 o 
  -2   7   7     4992.69     4398.27    172.86 o 
  -1   7   7     9861.60     9621.59    257.48 o 
   0   7   7     9900.39     9767.60    223.35 o 
   1   7   7    27007.92    28059.67    513.14 o 
   2   7   7       92.92      411.76     73.12 o 
   3   7   7    56058.19    57439.30   1014.66 o 
   4   7   7     6294.77     6532.80    134.95 o 
   5   7   7    22554.80    23522.17    770.05 o 
   6   7   7     9289.74     9966.91    284.38 o 
   7   7   7    31241.99    33294.45    983.30 o 
   8   7   7     6101.95     5783.52    224.12 o 
   9   7   7    10698.48    10489.08    711.92 o 
  10   7   7    10537.67    10881.66    319.63 o 
  11   7   7     3027.01     3178.29    152.66 o 
  12   7   7     2113.89     2021.19    151.58 o 
  13   7   7      455.72      480.58    104.46 o 
  14   7   7      387.83      411.36    195.12 o 
  15   7   7       14.88      212.51     92.70 o 
  16   7   7       57.37       96.62    112.72 o 
 -16   8   7        2.25      219.16    162.76 o 
 -15   8   7       26.63      319.24     85.96 o 
 -14   8   7      572.47      517.21    112.32 o 
 -13   8   7      188.99      394.46     98.69 o 
 -12   8   7     3743.57     3393.20    354.55 o 
 -11   8   7     2130.21     2196.88    263.99 o 
 -10   8   7     4234.60     4415.98    385.80 o 
  -9   8   7     3510.10     3775.96    266.65 o 
  -8   8   7     4668.59     4206.61    321.28 o 
  -7   8   7    25896.97    26351.19    578.26 o 
  -6   8   7     4512.16     3911.17    176.67 o 
  -5   8   7    50968.37    55504.61    899.87 o 
  -4   8   7     1515.07     1665.70    136.18 o 
  -3   8   7    61742.93    64801.12   1460.24 o 
  -2   8   7      179.99      272.62     63.62 o 
  -1   8   7    48271.36    50075.29    798.16 o 
   0   8   7     1377.22     1369.12    104.53 o 
   1   8   7    16779.33    17251.81    324.83 o 
   2   8   7     2154.02     2357.18     99.97 o 
   3   8   7       18.36      356.61    103.72 o 
   4   8   7     4915.30     3849.75    103.03 o 
   5   8   7     7563.30     7536.05    216.87 o 
   6   8   7      196.57      292.90     60.08 o 
   7   8   7     8732.52     8700.12    458.81 o 
   8   8   7      173.49      333.08     79.87 o 
   9   8   7     6551.26     6905.76    307.19 o 
  10   8   7     2741.82     3342.19    129.28 o 
  11   8   7     5398.87     5484.92    214.55 o 
  12   8   7     9641.67     9735.39    292.55 o 
  13   8   7      527.75      667.65    117.52 o 
  14   8   7     6397.66     6825.94    492.35 o 
  15   8   7      372.69      271.42     71.73 o 
 -15   9   7      584.05      355.96    195.38 o 
 -14   9   7      632.36      725.96    138.74 o 
 -13   9   7     2590.28     2226.31    240.11 o 
 -12   9   7       17.07      352.55    136.34 o 
 -11   9   7     4042.63     3655.86    287.30 o 
 -10   9   7       10.64      230.23     83.01 o 
  -9   9   7     8045.76     7924.17    373.50 o 
  -8   9   7     1884.94     1956.30    185.77 o 
  -7   9   7     4877.51     4642.31    196.63 o 
  -6   9   7     9755.57     9075.21    293.14 o 
  -5   9   7      148.58      531.58    114.57 o 
  -4   9   7    21326.11    21063.23    456.85 o 
  -3   9   7      959.58     1330.84    131.26 o 
  -2   9   7    19417.49    19366.73    417.26 o 
  -1   9   7     2017.09     2722.39    123.14 o 
   0   9   7    16591.43    17625.38    365.98 o 
   1   9   7     9513.35     9680.31    213.83 o 
   2   9   7     6371.25     6423.72    181.17 o 
   3   9   7    16379.61    16288.84    335.15 o 
   4   9   7     3384.14     3163.37    114.29 o 
   5   9   7     8489.50     8830.94    230.47 o 
   6   9   7     6763.58     7134.08    355.86 o 
   7   9   7     9875.90     9573.47    349.04 o 
   8   9   7     6163.59     5413.85    217.77 o 
   9   9   7     1718.01     1865.09    266.12 o 
  10   9   7     8041.00     8687.06    308.65 o 
  11   9   7      130.80      120.86     41.35 o 
  12   9   7     3559.75     3565.23    453.32 o 
  13   9   7     1824.49     1633.24    276.76 o 
  14   9   7      419.72      515.05    118.20 o 
  15   9   7     1576.74     1345.72    209.08 o 
 -15  10   7     3317.29     3451.59    317.19 o 
 -14  10   7     2698.19     2216.92    215.25 o 
 -13  10   7     1599.28     1811.21    188.80 o 
 -12  10   7     6708.95     7328.36    410.84 o 
 -11  10   7     3752.09     3733.48    284.34 o 
 -10  10   7     7910.62     8787.06    413.36 o 
  -9  10   7      918.13     1367.28    190.69 o 
  -8  10   7    15455.98    16222.38    607.78 o 
  -7  10   7      253.98      312.02     91.06 o 
  -6  10   7     2204.45     2921.05    168.82 o 
  -5  10   7     1206.21      928.97     90.81 o 
  -4  10   7       10.41      309.56     77.76 o 
  -3  10   7     1012.56      906.23     83.92 o 
  -2  10   7     9276.96    10101.29    238.32 o 
  -1  10   7     5064.26     4627.48    160.74 o 
   0  10   7    19928.97    23539.19    480.98 o 
   1  10   7     2111.23     1557.41    102.35 o 
   2  10   7    63633.47    63894.55   1591.18 o 
   3  10   7     1184.82     1453.61     87.01 o 
   4  10   7    42408.14    44175.10    694.58 o 
   5  10   7     6808.26     6186.68    197.30 o 
   6  10   7    30221.29    30192.30    760.29 o 
   7  10   7     6150.48     5464.48    433.35 o 
   8  10   7    15448.76    15792.02    601.67 o 
   9  10   7     9293.29     9165.36    284.34 o 
  10  10   7     3595.33     3757.50    189.12 o 
  11  10   7     5781.40     6418.93    465.70 o 
  12  10   7       13.46      172.51     77.52 o 
  13  10   7      926.30      499.12    229.41 o 
  14  10   7      303.04      248.25    115.34 o 
  15  10   7       19.24      282.43    112.61 o 
 -15  11   7      163.94      515.78    111.57 o 
 -14  11   7        8.71      306.68    111.58 o 
 -13  11   7      571.11      758.54    211.59 o 
 -12  11   7      809.41      921.14    228.23 o 
 -11  11   7     4562.48     5000.04    353.42 o 
 -10  11   7     3623.52     3270.28    359.56 o 
  -9  11   7     3474.01     3552.74    292.32 o 
  -8  11   7     6137.85     6012.04    319.12 o 
  -7  11   7     9052.41     9157.42    512.16 o 
  -6  11   7    30488.60    29855.13    994.35 o 
  -5  11   7      787.64      942.16    107.23 o 
  -4  11   7    33563.28    34429.65    605.92 o 
  -3  11   7        9.95      415.30     75.37 o 
  -2  11   7    41207.41    45267.36    981.55 o 
  -1  11   7      369.69      672.60     81.57 o 
   0  11   7    28660.42    28631.31    565.80 o 
   1  11   7     5699.62     5522.66    153.53 o 
   2  11   7    10345.28    11592.85    283.38 o 
   3  11   7     3832.31     4582.56    148.83 o 
   4  11   7      413.13      948.10     89.95 o 
   5  11   7     6198.10     6388.71    236.03 o 
   6  11   7      694.56      771.31    135.32 o 
   7  11   7      765.08      915.00    122.00 o 
   8  11   7     3795.09     3837.58    211.66 o 
   9  11   7      174.65       92.21     50.62 o 
  10  11   7     3905.56     4254.77    299.94 o 
  11  11   7     8907.73     9450.45    514.70 o 
  12  11   7     3714.76     3860.87    404.11 o 
  13  11   7     6647.55     7032.28    485.14 o 
  14  11   7      665.52      147.60    313.33 o 
  15  11   7     5480.53     5838.09    395.41 o 
 -15  12   7     1507.59     2010.78    236.36 o 
 -14  12   7     1705.88     1455.69    199.80 o 
 -13  12   7      360.38      392.61     92.52 o 
 -12  12   7     2638.24     2163.69    227.61 o 
 -11  12   7      268.13      418.10    146.70 o 
 -10  12   7     4549.87     4284.86    287.25 o 
  -9  12   7      377.39      345.54     83.72 o 
  -8  12   7     7244.78     6928.62    377.20 o 
  -7  12   7     1863.52     2445.40    286.97 o 
  -6  12   7     1359.16     1481.47    215.57 o 
  -5  12   7    19058.82    19865.97    458.25 o 
  -4  12   7     2767.09     2786.27    197.50 o 
  -3  12   7    15181.08    15632.77    336.36 o 
  -2  12   7      173.48      489.72     80.27 o 
  -1  12   7    22408.25    20308.18    427.13 o 
   0  12   7      472.00      433.72     57.66 o 
   1  12   7    10094.69     9354.95    233.03 o 
   2  12   7    10609.13    10321.66    227.36 o 
   3  12   7      144.58      277.31     58.88 o 
   4  12   7    10192.66     8776.69    207.55 o 
   5  12   7     3422.60     3336.55    118.17 o 
   6  12   7     9365.55     9575.52    313.21 o 
   7  12   7     5280.47     5533.02    229.89 o 
   8  12   7     6412.60     6157.03    360.24 o 
   9  12   7     7876.67     7187.91    460.20 o 
  10  12   7      570.85      397.49    124.41 o 
  11  12   7     4428.65     4688.69    359.47 o 
  12  12   7      504.05      499.49    110.57 o 
  13  12   7     1656.40     1245.70    176.44 o 
  14  12   7     1530.61     1793.07    290.86 o 
  15  12   7      155.40      176.41    245.08 o 
 -15  13   7     1250.46      951.42    154.87 o 
 -14  13   7     3671.35     4072.24    312.81 o 
 -13  13   7     3701.10     3745.64    266.34 o 
 -12  13   7     3320.16     3576.88    311.19 o 
 -11  13   7     5585.75     5811.19    392.25 o 
 -10  13   7     3203.14     3645.38    316.74 o 
  -9  13   7     8836.76     8533.14    448.89 o 
  -8  13   7      166.09      481.77    107.39 o 
  -7  13   7     4131.05     4357.45    263.71 o 
  -6  13   7     1236.99     1217.70    111.17 o 
  -5  13   7     1639.12     1489.33    213.17 o 
  -4  13   7     4083.96     3555.54    187.61 o 
  -3  13   7     2147.35     2477.10    132.72 o 
  -2  13   7     7469.44     7761.54    216.27 o 
  -1  13   7     7866.14     9464.81    243.61 o 
   0  13   7     5520.62     5570.90    194.04 o 
   1  13   7    19419.55    19293.93    375.14 o 
   2  13   7       29.55      232.63     50.94 o 
   3  13   7    30284.28    31063.20    619.88 o 
   4  13   7     7849.61     7947.58    215.57 o 
   5  13   7    23992.03    23812.49    521.65 o 
   6  13   7     6746.71     7167.27    301.55 o 
   7  13   7    15118.40    15776.16    497.33 o 
   8  13   7    14426.25    14920.41    482.07 o 
   9  13   7     8846.31     8007.89    696.03 o 
  10  13   7     5795.70     6078.91    393.29 o 
  11  13   7      766.77      547.56    135.39 o 
  12  13   7     2157.37     2345.42    229.44 o 
  13  13   7       31.61      117.85     90.31 o 
  14  13   7       36.66      176.91    119.00 o 
 -14  14   7       78.84      317.55     96.05 o 
 -13  14   7        2.21      332.36    128.49 o 
 -12  14   7     1658.75     1868.10    212.34 o 
 -11  14   7     1660.11     1208.14    231.63 o 
 -10  14   7     3184.02     3594.36    308.30 o 
  -9  14   7     2508.78     3099.53    274.37 o 
  -8  14   7     5652.33     5773.82    350.94 o 
  -7  14   7     9587.16     9327.90    409.32 o 
  -6  14   7     7891.36     7938.14    378.61 o 
  -5  14   7    20953.24    21852.04    527.23 o 
  -4  14   7     1781.59     1438.79    148.52 o 
  -3  14   7    26516.25    26624.03    573.05 o 
  -2  14   7      645.48      789.56     89.25 o 
  -1  14   7    32638.27    33181.61    779.88 o 
   0  14   7     3376.63     3725.81    142.98 o 
   1  14   7    22781.18    22961.14    490.28 o 
   2  14   7     3574.67     3744.78    174.69 o 
   3  14   7    10925.80    11521.97    357.65 o 
   4  14   7     8091.83     9182.30    280.32 o 
   5  14   7      401.23      264.57     93.35 o 
   6  14   7     1623.62     1796.05    169.93 o 
   7  14   7     1227.46     1271.82    304.60 o 
   8  14   7        7.96      215.35    119.19 o 
   9  14   7     3663.56     2746.06    459.76 o 
  10  14   7     1795.00     1421.04    250.77 o 
  11  14   7     5319.23     5241.63    409.61 o 
  12  14   7     4669.56     4280.84    403.31 o 
  13  14   7     2124.14     1805.01    320.72 o 
  14  14   7     3818.04     3841.10    342.99 o 
 -14  15   7      771.40      831.45    138.30 o 
 -13  15   7     2148.09     1959.14    293.16 o 
 -12  15   7      444.50      440.17    113.51 o 
 -11  15   7     2243.94     2817.43    271.53 o 
 -10  15   7        4.90      349.01    175.23 o 
  -9  15   7     8096.42     8839.13    458.66 o 
  -8  15   7     1569.23     1732.94    216.20 o 
  -7  15   7     7488.68     7683.10    359.88 o 
  -6  15   7     4194.93     4561.78    243.69 o 
  -5  15   7     4702.46     4797.02    242.38 o 
  -4  15   7    14620.68    14122.72    410.42 o 
  -3  15   7      162.01      383.96     60.64 o 
  -2  15   7    10841.85    11321.92    291.87 o 
  -1  15   7     2819.38     2966.05    177.48 o 
   0  15   7     7265.41     6940.36    233.84 o 
   1  15   7    12398.34    12573.48    317.46 o 
   2  15   7     5668.07     5729.54    211.77 o 
   3  15   7    20811.90    20683.12    466.03 o 
   4  15   7      483.05      483.63     73.41 o 
   5  15   7    10113.20     9917.43    342.58 o 
   6  15   7     1102.40      910.54    117.43 o 
   7  15   7     7836.26     7641.75    280.94 o 
   8  15   7     3140.27     3005.06    319.64 o 
   9  15   7       33.77      218.73    112.57 o 
  10  15   7     5755.44     5819.32    516.50 o 
  11  15   7      139.40      325.48    109.80 o 
  12  15   7     2435.55     2628.00    313.03 o 
  13  15   7     1128.85     1020.41    238.57 o 
  14  15   7     1029.06     1208.97    354.41 o 
 -14  16   7     1301.82     1233.50    217.37 o 
 -13  16   7     3440.77     4061.30    327.94 o 
 -12  16   7     3074.57     3340.86    263.91 o 
 -11  16   7     1899.48     1609.38    216.22 o 
 -10  16   7     5746.17     5854.55    442.47 o 
  -9  16   7      782.29     1300.40    165.96 o 
  -8  16   7     4257.15     5071.97    383.47 o 
  -7  16   7      512.33      532.24     91.41 o 
  -6  16   7     6115.18     6402.42    342.32 o 
  -5  16   7      648.05      432.36     88.26 o 
  -4  16   7       10.20      227.28     66.66 o 
  -3  16   7     7821.68     7458.32    260.00 o 
  -2  16   7      828.35     1368.15    186.43 o 
  -1  16   7     3656.97     3220.22    164.00 o 
   0  16   7    13880.98    15056.21    396.00 o 
   1  16   7     2021.53     1613.35    120.69 o 
   2  16   7    20961.91    23983.06    589.71 o 
   3  16   7     1273.20     1425.52    123.03 o 
   4  16   7    29585.99    34868.70    917.14 o 
   5  16   7     2938.52     3151.92    146.93 o 
   6  16   7    18501.07    19938.95    621.15 o 
   7  16   7     8282.48     7515.50    307.68 o 
   8  16   7     8193.17     9112.38    636.52 o 
   9  16   7     6772.56     7314.03    550.79 o 
  10  16   7     2312.90     2760.17    395.48 o 
  11  16   7     3074.57     3424.76    339.61 o 
  12  16   7       88.79      159.62    142.89 o 
  13  16   7      775.69      671.67    252.19 o 
  14  16   7       28.10     -165.99    165.99 o 
 -13  17   7      327.14      382.06    104.85 o 
 -12  17   7        3.82      298.16    102.71 o 
 -11  17   7     2041.94     1645.30    215.31 o 
 -10  17   7     1551.88     1369.98    263.01 o 
  -9  17   7     3136.91     2583.37    322.41 o 
  -8  17   7     2466.79     2847.57    248.00 o 
  -7  17   7     7230.75     7584.48    434.75 o 
  -6  17   7    12570.32    13484.42    542.87 o 
  -5  17   7     4045.39     4263.56    236.55 o 
  -4  17   7    25847.75    30036.60    909.80 o 
  -3  17   7     3895.99     4297.72    274.36 o 
  -2  17   7    29131.49    30476.25    903.03 o 
  -1  17   7      251.53      418.10     84.90 o 
   0  17   7    26060.53    28005.22    674.32 o 
   1  17   7      267.81      275.55     99.29 o 
   2  17   7     8262.60     8500.64    339.61 o 
   3  17   7     1661.18     1675.56    131.62 o 
   4  17   7     3631.33     4215.05    191.88 o 
   5  17   7     3719.89     3488.69    134.52 o 
   6  17   7     1362.68     1302.80    156.21 o 
   7  17   7     1368.97     1482.01    303.65 o 
   8  17   7     2074.99     2603.85    932.16 o 
   9  17   7       45.62      230.77    364.80 o 
  10  17   7     4591.10     4886.63    505.72 o 
  11  17   7     1325.36     1044.19    254.01 o 
  12  17   7     1941.17     2492.60    308.81 o 
  13  17   7     2560.72     2471.44    307.20 o 
 -13  18   7      912.48      865.91    220.37 o 
 -12  18   7     1180.92     1399.82    268.43 o 
 -11  18   7      346.20      506.36    168.46 o 
 -10  18   7     3467.38     3795.80    315.03 o 
  -9  18   7       56.12      359.67    191.01 o 
  -8  18   7     3560.99     3707.81    323.47 o 
  -7  18   7     1973.00     2077.00    248.57 o 
  -6  18   7     3221.55     3008.25    274.63 o 
  -5  18   7     6539.43     6554.71    345.61 o 
  -4  18   7     2527.60     2622.76    226.71 o 
  -3  18   7    14831.54    15444.03    494.28 o 
  -2  18   7     1805.64     2473.64    187.80 o 
  -1  18   7    10220.57     9781.04    402.63 o 
   0  18   7     4976.08     5607.51    264.56 o 
   1  18   7     8102.46     8524.33    341.35 o 
   2  18   7    11940.61    13053.97    471.65 o 
   3  18   7      837.44      882.42     95.03 o 
   4  18   7    10963.88    11801.71    351.31 o 
   5  18   7       35.29      227.52     58.92 o 
   6  18   7     6189.48     6337.92    172.05 o 
   7  18   7     2528.67     2829.87    153.78 o 
   8  18   7      721.43      617.16    162.72 o 
   9  18   7     4978.89     5458.15    593.92 o 
  10  18   7       47.52      355.42    110.57 o 
  11  18   7     2151.50     2717.54    334.22 o 
  12  18   7      240.73      168.91    255.39 o 
  13  18   7     1416.57     1240.14    250.88 o 
 -13  19   7      587.39      621.52    130.73 o 
 -12  19   7     1972.60     2128.73    220.42 o 
 -11  19   7     2773.71     2650.17    281.54 o 
 -10  19   7     1210.22     1260.79    183.88 o 
  -9  19   7     2852.00     2881.36    288.17 o 
  -8  19   7       51.96      322.26    116.63 o 
  -7  19   7     4485.35     4508.34    313.75 o 
  -6  19   7       41.48       85.18     88.33 o 
  -5  19   7     2688.12     2852.83    234.42 o 
  -4  19   7      175.16      327.85     96.02 o 
  -3  19   7      100.56      277.12     78.80 o 
  -2  19   7      705.55      491.96    101.32 o 
  -1  19   7     5275.62     5695.47    246.02 o 
   0  19   7      798.05      955.83    134.91 o 
   1  19   7    13056.04    13722.54    411.68 o 
   2  19   7      316.60      259.91     58.08 o 
   3  19   7    18330.18    19516.02    561.51 o 
   4  19   7       13.35      245.55    123.92 o 
   5  19   7    16409.37    17735.64    494.44 o 
   6  19   7      591.33      644.58     73.92 o 
   7  19   7     7431.19     7920.37    613.31 o 
   8  19   7     3811.73     3267.51    471.19 o 
   9  19   7     3230.15     3587.99    821.02 o 
  10  19   7     2226.27     2037.89    310.62 o 
  11  19   7      537.80      462.90    181.63 o 
  12  19   7     1694.96     1940.90    402.80 o 
  13  19   7      228.78      621.33    191.07 o 
 -12  20   7      433.13      628.57    150.80 o 
 -11  20   7      511.75      323.15    167.98 o 
 -10  20   7     1114.53     1130.09    180.91 o 
  -9  20   7     3062.91     3122.04    283.13 o 
  -8  20   7     4085.24     4257.65    325.77 o 
  -7  20   7     4562.02     4734.65    398.72 o 
  -6  20   7     4939.77     5337.99    344.74 o 
  -5  20   7    14079.08    14239.89    606.18 o 
  -4  20   7     4701.92     4269.13    310.74 o 
  -3  20   7    13863.03    13314.82    422.87 o 
  -2  20   7      539.68      403.03     81.08 o 
  -1  20   7    16690.06    17312.37    549.54 o 
   0  20   7      345.12      390.31     81.08 o 
   1  20   7     6529.17     7235.71    272.25 o 
   2  20   7     1235.32     1061.63    108.38 o 
   3  20   7     6367.32     6775.54    258.65 o 
   4  20   7     1142.46     1216.66    107.90 o 
   5  20   7       98.86      108.16     81.65 o 
   6  20   7      787.85      782.70     85.61 o 
   7  20   7      616.24      651.37    191.37 o 
   8  20   7      153.11      432.68    193.96 o 
   9  20   7     1438.69     1392.01    321.10 o 
  10  20   7     1357.20      752.53    187.70 o 
  11  20   7     1302.04     1218.15    196.66 o 
  12  20   7     1885.49     1913.08    296.01 o 
 -12  21   7      309.69      255.46    117.41 o 
 -11  21   7      690.78      554.17    185.38 o 
 -10  21   7      238.91      284.89    138.28 o 
  -9  21   7     1013.95      947.70    387.79 o 
  -8  21   7      370.83      483.10    108.87 o 
  -7  21   7     1298.02     1353.33    201.46 o 
  -6  21   7      539.10      674.83   2948.77 o 
  -5  21   7     1704.10     1791.99    239.69 o 
  -4  21   7     4782.09     4374.87    275.04 o 
  -3  21   7      120.45      346.61    112.93 o 
  -2  21   7     6537.54     6740.23    252.49 o 
  -1  21   7      373.26      409.81     86.60 o 
   0  21   7     2025.29     2156.59    183.94 o 
   1  21   7     2246.23     2437.78    157.08 o 
   2  21   7     1552.18     1599.30    136.97 o 
   3  21   7     3863.13     3639.18    168.96 o 
   4  21   7        8.25       93.68     75.48 o 
   5  21   7     4708.15     5312.06    223.51 o 
   6  21   7      255.70      161.25     52.88 o 
   7  21   7     2185.44     2220.18    230.80 o 
   8  21   7     2346.52     1998.48    336.21 o 
   9  21   7      253.40      121.29    125.96 o 
  10  21   7      583.06      622.69    154.17 o 
  11  21   7        1.85     -191.54    191.54 o 
  12  21   7      652.42      394.72    124.66 o 
 -11  22   7     2510.65     2683.29    244.80 o 
 -10  22   7      705.48      589.17    120.81 o 
  -9  22   7     1307.69     1140.08    204.79 o 
  -8  22   7      517.73      402.72    102.30 o 
  -7  22   7     1092.95     1436.68    244.24 o 
  -6  22   7      694.24      501.19    118.05 o 
  -5  22   7      356.68      196.77    119.12 o 
  -4  22   7      202.44      476.44    114.75 o 
  -3  22   7       12.62      -14.79    183.88 o 
  -2  22   7      209.84      321.85     56.02 o 
  -1  22   7      236.09      401.61     70.55 o 
   0  22   7     2116.92     2351.54    182.92 o 
   1  22   7        0.23      135.93     65.07 o 
   2  22   7     4449.49     4963.37    253.80 o 
   3  22   7       16.93       83.80    106.80 o 
   4  22   7     6535.94     7665.85    281.90 o 
   5  22   7       37.43      105.93     50.53 o 
   6  22   7     5834.16     6005.29    227.85 o 
   7  22   7     1092.68     1102.57    275.13 o 
   8  22   7     3111.52     4120.31    613.09 o 
   9  22   7      883.34      623.26    204.15 o 
  10  22   7     1656.74     1369.13    342.07 o 
  11  22   7      640.42      519.27    203.17 o 
 -11  23   7        8.70       82.93    147.14 o 
 -10  23   7     1688.55     1500.56    267.83 o 
  -9  23   7      358.20      413.85     96.90 o 
  -8  23   7     1804.44     1795.33    206.88 o 
  -7  23   7     1056.08      823.32    169.38 o 
  -6  23   7     4601.40     4330.64    326.10 o 
  -5  23   7     1943.88     2021.67    238.29 o 
  -4  23   7     5687.67     5382.55    350.40 o 
  -3  23   7     1238.45     1269.16    147.78 o 
  -2  23   7     7105.44     6944.41    345.05 o 
  -1  23   7       54.72      116.73     62.63 o 
   0  23   7     5123.62     4782.01    256.34 o 
   1  23   7        0.31      154.16     61.20 o 
   2  23   7     3702.59     3740.64    198.49 o 
   3  23   7      222.65      203.95     90.57 o 
   4  23   7     2436.27     2081.65    162.98 o 
   5  23   7      179.88      214.41     62.17 o 
   6  23   7       18.17      118.33     89.26 o 
   7  23   7      744.86      539.64    159.74 o 
   8  23   7        8.36      221.04    234.02 o 
   9  23   7     2029.99     2276.84    330.48 o 
  10  23   7      339.56      427.49    115.35 o 
  11  23   7     1105.96      745.47    211.86 o 
 -10  24   7      232.16      401.46    100.99 o 
  -9  24   7       26.02      188.32    118.69 o 
  -8  24   7      211.48      252.06    103.20 o 
  -7  24   7        3.43      127.93    106.55 o 
  -6  24   7     1296.10     1000.11    192.43 o 
  -5  24   7      213.63      120.10    106.70 o 
  -4  24   7     1222.27      804.67    154.36 o 
  -3  24   7      182.21      264.80    120.98 o 
  -2  24   7      154.21     -153.02    153.02 o 
  -1  24   7       10.80      136.83     61.88 o 
   0  24   7       12.69      178.82     85.02 o 
   1  24   7      331.33      301.03    105.24 o 
   2  24   7      109.60      254.50     62.06 o 
   3  24   7      147.26      199.64     57.93 o 
   4  24   7      949.46      874.36    100.47 o 
   5  24   7      518.68      625.21    168.94 o 
   6  24   7      534.76      342.68     96.23 o 
   7  24   7        0.97      -10.34    194.51 o 
   8  24   7      247.77      240.35    113.67 o 
   9  24   7       34.72      -52.39    226.72 o 
  10  24   7        0.91      196.24    190.60 o 
 -10  25   7     1262.45     1309.88    175.85 o 
  -9  25   7      111.34      156.89     86.34 o 
  -8  25   7     2077.68     1648.80    288.53 o 
  -7  25   7        1.60      149.59     94.20 o 
  -6  25   7     1677.56     1246.47    181.34 o 
  -5  25   7       68.20      160.84    116.10 o 
  -4  25   7     1630.39     1337.68    240.81 o 
  -3  25   7        7.37      116.38     97.07 o 
  -2  25   7      651.04      666.44    119.70 o 
  -1  25   7      239.01      284.65    107.34 o 
   0  25   7      453.07      408.70     85.83 o 
   1  25   7      998.98      985.05    136.99 o 
   2  25   7      444.49      412.38     94.56 o 
   3  25   7     1829.00     2166.47    205.20 o 
   4  25   7        5.41      175.61     67.39 o 
   5  25   7     1947.73     2264.87    183.20 o 
   6  25   7      121.08       85.69    174.35 o 
   7  25   7     2082.43     2297.16    381.13 o 
   8  25   7        2.42      150.92    432.67 o 
   9  25   7     1051.96      712.59    211.55 o 
  -9  26   7      438.84      380.76    139.19 o 
  -8  26   7       34.05      178.87    112.82 o 
  -7  26   7      696.22      845.46    127.42 o 
  -6  26   7       33.77      170.10    116.65 o 
  -5  26   7     1282.86      950.42    199.44 o 
  -4  26   7      404.41      365.52    115.95 o 
  -3  26   7     2030.30     1774.25    205.81 o 
  -2  26   7     1036.45     1064.11    168.87 o 
  -1  26   7     2019.38     1998.66    219.41 o 
   0  26   7     1317.26      939.52    148.19 o 
   1  26   7     1457.24     1242.27    153.04 o 
   2  26   7     2485.34     2364.55    184.35 o 
   3  26   7     1954.16     1822.67    267.95 o 
   4  26   7     1759.24     1833.54    186.30 o 
   5  26   7      881.59      699.21    122.83 o 
   6  26   7     1244.30     1108.76    288.85 o 
   7  26   7      222.47      297.61    163.51 o 
   8  26   7      904.17      709.93    161.48 o 
   9  26   7      135.65      328.33    173.47 o 
  -8  27   7      100.58       90.06    122.62 o 
  -7  27   7       17.61      342.15    102.69 o 
  -6  27   7      579.42      913.26    139.40 o 
  -5  27   7      275.09      267.26     95.63 o 
  -4  27   7      343.12      441.23    107.08 o 
  -3  27   7      261.37      274.15    114.54 o 
  -2  27   7      100.69      239.83     81.16 o 
  -1  27   7      431.92      323.68     61.23 o 
   0  27   7        0.31       58.44    116.49 o 
   1  27   7      755.90      525.90     98.77 o 
   2  27   7       79.09      241.60     82.11 o 
   3  27   7      274.44      203.44     98.76 o 
   4  27   7      162.37      281.22    130.18 o 
   5  27   7       95.77      140.00     99.69 o 
   6  27   7      332.51     -187.99    194.74 o 
   7  27   7        4.61      565.57    195.77 o 
   8  27   7        8.84      -17.49    206.98 o 
  -7  28   7     2338.49     2138.50    246.29 o 
  -6  28   7        5.91      154.10    106.92 o 
  -5  28   7     2049.74     2075.77    228.54 o 
  -4  28   7       65.85      250.85     82.45 o 
  -3  28   7     3155.64     3138.51    259.71 o 
  -2  28   7        2.18       85.34     85.63 o 
  -1  28   7     1053.33      855.89    143.41 o 
   0  28   7       36.12      147.87    123.88 o 
   1  28   7     1048.89      687.16    215.24 o 
   2  28   7      265.69      181.00     84.65 o 
   3  28   7        6.22       19.30     79.27 o 
   4  28   7      118.74      298.97     85.71 o 
   5  28   7        1.77       74.68    106.23 o 
   6  28   7      560.66      518.28    232.66 o 
   7  28   7      136.73      632.75    177.36 o 
  -6  29   7        6.74      163.03    112.43 o 
  -5  29   7      231.55      322.92     98.83 o 
  -4  29   7        3.80      115.13     86.96 o 
  -3  29   7     1264.07      987.30    183.35 o 
  -2  29   7       63.84      251.36    133.26 o 
  -1  29   7     1917.18     1787.44    194.04 o 
   0  29   7      238.75      249.25     83.92 o 
   1  29   7     2124.41     2014.99    193.03 o 
   2  29   7     1200.84     1053.81    145.45 o 
   3  29   7     2559.21     2591.17    348.43 o 
   4  29   7     1428.96     1229.36    172.63 o 
   5  29   7     1145.74      877.59    248.65 o 
   6  29   7     1471.94     1093.18    717.55 o 
  -4  30   7      100.16      255.00    103.38 o 
  -3  30   7      305.02      362.76    109.19 o 
  -2  30   7      204.35      457.76    110.02 o 
  -1  30   7      106.05      209.42    156.33 o 
   0  30   7     1124.65     1073.88    188.82 o 
   1  30   7        5.02      169.00     76.95 o 
   2  30   7      572.51      536.07     88.55 o 
   3  30   7       60.09      182.58    103.48 o 
   4  30   7      587.37      498.24    116.46 o 
  -2  31   7     1066.44      859.24    259.18 o 
  -1  31   7      193.82      355.60     90.66 o 
   0  31   7      458.64      579.34    136.16 o 
   1  31   7      159.77      206.38     89.68 o 
   2  31   7      164.51      372.28    205.74 o 
 -15   0   8     2073.48     1985.86    323.79 o 
 -14   0   8      607.67      436.70    118.17 o 
 -13   0   8     7560.61     8159.18    604.76 o 
 -12   0   8      303.08      513.58    425.75 o 
 -11   0   8    12064.03    13047.60    857.20 o 
 -10   0   8     7949.12     8186.11    621.80 o 
  -9   0   8    31309.42    32332.19   2090.34 o 
  -8   0   8    18215.20    18675.99   1128.37 o 
  -7   0   8    14844.24    15618.12    658.94 o 
  -6   0   8    34781.54    34869.54   1026.16 o 
  -5   0   8     9435.98    10257.46    401.38 o 
  -4   0   8    37067.33    39601.24    965.09 o 
  -3   0   8      793.27     1507.62    362.79 o 
  -2   0   8    39282.12    43320.52   1168.88 o 
  -1   0   8     1073.58     1455.93    175.75 o 
   0   0   8    18963.09    21682.80    707.24 o 
   1   0   8    27387.34    26047.08    848.59 o 
   2   0   8       15.84      621.41    171.67 o 
   3   0   8    12534.59    11017.75    340.44 o 
   4   0   8    12835.07    12808.51    407.61 o 
   5   0   8     7084.63     7053.83    350.88 o 
   6   0   8    22422.60    22070.62    635.19 o 
   7   0   8     2023.80     2222.82    184.11 o 
   8   0   8    42151.59    45981.75   2172.53 o 
   9   0   8      229.20      287.77     60.04 o 
  10   0   8    26509.30    27705.02   1260.40 o 
  11   0   8     4494.37     4323.07    219.56 o 
  12   0   8     8548.48     7784.94    307.51 o 
  13   0   8     9250.62     9870.74    750.36 o 
  14   0   8     2748.99     3490.10    378.04 o 
 -15   1   8     1990.74     2293.50    265.26 o 
 -14   1   8     1475.24     1479.70    241.00 o 
 -13   1   8      373.16      894.74    150.74 o 
 -12   1   8     4780.68     4746.58    348.27 o 
 -11   1   8      100.72      319.14     97.19 o 
 -10   1   8     6416.11     7647.92    413.30 o 
  -9   1   8     1963.26     2363.76    229.40 o 
  -8   1   8     5987.07     7091.33    566.25 o 
  -7   1   8    17976.77    18038.50    518.47 o 
  -6   1   8      659.71      705.49     86.68 o 
  -5   1   8    23319.09    21086.82    425.97 o 
  -4   1   8    15135.33    15696.39    363.13 o 
  -3   1   8    22638.58    22010.45    479.84 o 
  -2   1   8    33477.96    34929.30    689.37 o 
  -1   1   8    15059.15    15279.31    395.24 o 
   0   1   8    78393.37    35517.27  13326.83 o 
   1   1   8     3217.01     4012.70    154.96 o 
   2   1   8    53817.70    58260.86   1048.72 o 
   3   1   8    11720.31    12870.80    294.43 o 
   4   1   8    36797.27    40354.71    645.86 o 
   5   1   8    17373.02    17725.15    446.37 o 
   6   1   8     5020.06     5466.35    184.56 o 
   7   1   8    17819.63    17979.66    372.69 o 
   8   1   8     4056.98     4627.47    174.66 o 
   9   1   8    11720.06    12465.74    329.14 o 
  10   1   8      981.73      753.68     89.92 o 
  11   1   8     4581.79     4878.61    228.93 o 
  12   1   8     2409.37     2046.51    161.83 o 
  13   1   8       66.68      445.12    141.25 o 
  14   1   8     3485.67     3990.59    279.99 o 
  15   1   8      152.36      150.60     74.62 o 
 -15   2   8      840.61      567.14    142.14 o 
 -14   2   8      991.35     1294.02    244.10 o 
 -13   2   8     3344.61     3429.43    257.58 o 
 -12   2   8       47.73      298.47    197.31 o 
 -11   2   8     5707.48     5933.02    471.74 o 
 -10   2   8      284.88      707.84    160.94 o 
  -9   2   8    10361.90    10607.33    444.12 o 
  -8   2   8     4185.39     4101.39    280.66 o 
  -7   2   8     1073.37     1579.98    166.59 o 
  -6   2   8    21094.88    20129.21    477.23 o 
  -5   2   8     6257.30     6755.92    205.84 o 
  -4   2   8    18860.61    18510.36    403.70 o 
  -3   2   8    21006.97    22326.62    481.25 o 
  -1   2   8    43578.35    43838.66    877.24 o 
   0   2   8    13837.29    15070.03    416.84 o 
   1   2   8    65247.59    62179.17   1926.78 o 
   2   2   8      195.03      667.89     88.65 o 
   3   2   8    43902.27    44762.97    819.19 o 
   4   2   8    11433.25    10995.11    258.17 o 
   5   2   8    16575.62    16863.63    435.10 o 
   6   2   8    16047.93    15633.65    358.50 o 
   7   2   8     6401.07     7107.94    201.74 o 
   8   2   8    16111.38    16527.18    433.48 o 
   9   2   8      627.67      810.29    115.74 o 
  10   2   8    10337.99    10498.17    337.67 o 
  11   2   8     1913.98     1783.82    253.01 o 
  12   2   8      901.30      879.63    118.61 o 
  13   2   8     2509.30     2847.21    206.10 o 
  14   2   8       52.26      171.95     92.11 o 
  15   2   8     2165.45     2480.89    389.63 o 
 -15   3   8       18.01      275.87    123.23 o 
 -14   3   8     4904.08     5158.61    356.88 o 
 -13   3   8     1124.26      824.60    204.05 o 
 -12   3   8     8918.56     9500.43    459.05 o 
 -11   3   8     2470.87     3026.96    284.58 o 
 -10   3   8    21653.30    24530.64    916.65 o 
  -9   3   8    12694.70    12985.71    539.37 o 
  -8   3   8    15720.76    16410.72    701.26 o 
  -7   3   8    18450.92    18397.85    679.12 o 
  -6   3   8     6939.62     7147.08    252.75 o 
  -5   3   8    35129.62    35220.27    839.25 o 
  -4   3   8      308.40      680.74     93.00 o 
  -3   3   8    28380.71    25724.95   1589.82 o 
  -2   3   8     7151.56     7143.69    216.43 o 
  -1   3   8    28328.79    30508.32    625.85 o 
   0   3   8    10067.19    10746.42    334.37 o 
   1   3   8     1051.01     1756.45    113.35 o 
   2   3   8    19426.13    19594.32    474.11 o 
   3   3   8     8617.76     8920.80    333.66 o 
   4   3   8      517.11      788.02     85.11 o 
   5   3   8    23974.04    26330.98    616.13 o 
   6   3   8      874.40      774.03    108.63 o 
   7   3   8    38108.58    41446.89   1139.24 o 
   8   3   8      569.61      630.96    102.50 o 
   9   3   8    32352.20    34759.95   1198.53 o 
  10   3   8     2673.54     2673.76    174.92 o 
  11   3   8    14577.03    15418.42    478.46 o 
  12   3   8     8654.15     8771.65    270.17 o 
  13   3   8     4464.39     4579.82    262.48 o 
  14   3   8     3878.30     4231.29    279.92 o 
  15   3   8     1135.78     1164.07    259.75 o 
 -15   4   8      751.26      543.50    111.42 o 
 -14   4   8     1956.68     1907.27    455.04 o 
 -13   4   8     1337.55     1205.52    222.02 o 
 -12   4   8       75.04      241.87    107.53 o 
 -11   4   8     4631.67     5096.40    464.89 o 
 -10   4   8      189.91      401.79    130.73 o 
  -9   4   8     2580.47     3355.68    339.96 o 
  -8   4   8     9080.35     9752.30    511.21 o 
  -7   4   8     1366.19     2405.48    205.77 o 
  -6   4   8    15410.42    15010.71    447.76 o 
  -5   4   8     9956.84     9413.33    275.15 o 
  -4   4   8    16874.04    15969.09    376.86 o 
  -3   4   8    16394.52    16226.48    406.47 o 
  -2   4   8    10031.95     9646.55    252.80 o 
  -1   4   8    58039.69    59661.91   1155.67 o 
   0   4   8     3724.18     3852.64    153.46 o 
   1   4   8    53047.91    55558.63   1009.91 o 
   2   4   8     2016.97     2952.16    139.07 o 
   3   4   8    46201.89    47066.09    793.87 o 
   4   4   8    17381.13    17481.20    351.66 o 
   5   4   8    14028.98    15197.56    416.77 o 
   6   4   8    18941.28    19252.69    393.06 o 
   7   4   8     4299.59     4331.84    244.80 o 
   8   4   8     9692.86     9434.29    288.46 o 
   9   4   8       58.09      251.58     71.79 o 
  10   4   8     4592.53     5072.15    206.63 o 
  11   4   8     3149.92     2670.82    151.88 o 
  12   4   8      307.39      438.18     59.98 o 
  13   4   8     1851.18     1798.36    155.49 o 
  14   4   8      391.77      480.08    209.34 o 
  15   4   8     2662.30     2610.16    497.68 o 
 -15   5   8     1089.49      976.58    165.41 o 
 -14   5   8     1221.26     1187.43    187.36 o 
 -13   5   8      329.83      406.09    121.15 o 
 -12   5   8     2094.24     2596.11    276.28 o 
 -11   5   8       61.11      254.99    190.46 o 
 -10   5   8     2712.25     2683.18    244.56 o 
  -9   5   8     2753.21     2579.75    350.01 o 
  -8   5   8     2847.70     2529.48    301.62 o 
  -7   5   8    14526.24    14720.93    556.66 o 
  -6   5   8      444.99      721.02     90.88 o 
  -5   5   8    18590.47    19411.63    513.65 o 
  -4   5   8     8245.73     7936.49    228.47 o 
  -3   5   8    13902.94    14839.77    378.93 o 
  -2   5   8    26011.42    25980.22    539.15 o 
  -1   5   8    10598.34    11454.91    342.62 o 
   0   5   8    33668.10    32179.48    629.02 o 
   1   5   8        6.91      297.01     94.44 o 
   2   5   8    60828.28    61833.45   1553.58 o 
   3   5   8     1844.71     1877.63    116.87 o 
   4   5   8    25035.37    24491.42    610.84 o 
   5   5   8    11801.06    10209.40    458.59 o 
   6   5   8    14542.30    15524.31    603.95 o 
   7   5   8     4131.21     3896.52    285.73 o 
   8   5   8     1071.78      833.42     97.20 o 
   9   5   8     9154.60     9636.47    376.78 o 
  10   5   8       48.92      172.16     60.85 o 
  11   5   8      901.76      925.15    104.30 o 
  12   5   8     3419.33     3489.70    214.11 o 
  13   5   8      187.03       60.75     84.42 o 
  14   5   8     1617.09     1352.34    336.20 o 
  15   5   8      280.35      136.35    128.37 o 
 -15   6   8     2387.56     2481.78    256.25 o 
 -14   6   8      572.20      380.04    148.51 o 
 -13   6   8     4955.21     4670.83    341.19 o 
 -12   6   8     2079.32     1420.64    214.47 o 
 -11   6   8    11915.23    11784.63    548.44 o 
 -10   6   8     7275.82     6341.21    410.73 o 
  -9   6   8     9922.67    10534.83    485.40 o 
  -8   6   8    20096.51    20555.13    956.22 o 
  -7   6   8     7312.05     7650.54    360.85 o 
  -6   6   8    19068.04    17132.07    438.46 o 
  -5   6   8      292.29      497.45     85.31 o 
  -4   6   8    30392.82    29967.50    627.40 o 
  -3   6   8     2544.33     2745.94    176.36 o 
  -2   6   8     7922.95     8592.84    230.35 o 
  -1   6   8     6995.85     7862.20    213.12 o 
   0   6   8     1776.36     2007.08    122.79 o 
   1   6   8     9530.70     8966.25    213.82 o 
   2   6   8     9947.47    11040.42    305.87 o 
   3   6   8     1485.84     2129.69    111.23 o 
   4   6   8    21721.44    22468.88    565.18 o 
   5   6   8      380.59      536.99     72.31 o 
   6   6   8    29975.34    28965.12   1546.25 o 
   7   6   8     2677.32     1862.42    325.18 o 
   8   6   8    28054.42    29404.97    779.97 o 
   9   6   8     7003.07     6798.45    238.20 o 
  10   6   8    13138.29    14083.59    471.77 o 
  11   6   8     6279.79     5905.51    255.93 o 
  12   6   8     4867.78     4965.75    283.44 o 
  13   6   8     5437.81     5466.07    327.83 o 
  14   6   8     1074.59     1030.58    228.90 o 
  15   6   8     1666.98     2535.07    394.90 o 
 -15   7   8      899.55      972.62    188.43 o 
 -14   7   8      668.36      500.30    107.94 o 
 -13   7   8      536.75      485.49    141.80 o 
 -12   7   8     1957.40     1499.77    268.85 o 
 -11   7   8      173.42      228.90     74.13 o 
 -10   7   8     1490.12     1417.65    264.07 o 
  -9   7   8      377.45      592.96    120.27 o 
  -8   7   8      782.80     1049.35    287.16 o 
  -7   7   8     6219.66     7195.79    454.99 o 
  -6   7   8     3019.55     3093.03    197.93 o 
  -5   7   8     8251.18     8019.80    300.34 o 
  -4   7   8    11150.20    12110.69    318.13 o 
  -3   7   8     9512.29     9608.09    270.10 o 
  -2   7   8    27869.46    29675.80    534.61 o 
  -1   7   8     2880.28     3453.20    159.19 o 
   0   7   8    46026.09    46777.71    765.71 o 
   1   7   8      447.74      818.37     82.85 o 
   2   7   8    23845.00    24634.95    553.24 o 
   3   7   8     2780.75     2524.99    131.53 o 
   4   7   8    18032.59    17804.87    384.09 o 
   5   7   8    12538.26    13846.29    494.51 o 
   6   7   8     3717.08     3897.68    209.03 o 
   7   7   8     7637.60     7517.90    307.33 o 
   8   7   8      767.25      780.21    117.97 o 
   9   7   8     5980.34     5870.67    239.03 o 
  10   7   8      184.85      204.07     54.55 o 
  11   7   8      857.42      770.77    154.29 o 
  12   7   8      702.19      750.22    109.89 o 
  13   7   8       48.16       67.02     89.40 o 
  14   7   8     1016.87      925.24    356.37 o 
  15   7   8      402.20      290.30    180.14 o 
 -15   8   8      186.12      250.55     83.43 o 
 -14   8   8      457.92      493.41    115.17 o 
 -13   8   8     1224.45     1238.85    324.16 o 
 -12   8   8      358.41      474.88    105.42 o 
 -11   8   8      341.43      640.84    142.17 o 
 -10   8   8      773.68      634.75    134.53 o 
  -9   8   8      505.37      395.99    150.76 o 
  -8   8   8     2195.69     2172.75    336.12 o 
  -7   8   8      686.59      832.85    148.00 o 
  -6   8   8    11615.98    11862.24    438.42 o 
  -5   8   8     4655.76     4523.99    202.73 o 
  -4   8   8     9735.95     9446.06    349.14 o 
  -3   8   8    18663.62    17055.88    558.41 o 
  -2   8   8     7338.04     6332.12    205.92 o 
  -1   8   8    25184.77    25128.11    498.48 o 
   0   8   8      524.13      750.86     91.23 o 
   1   8   8    32811.86    34023.46    577.20 o 
   2   8   8      950.59     1303.20     94.23 o 
   3   8   8    23347.90    23610.40    493.87 o 
   4   8   8     3604.21     4090.73    132.87 o 
   5   8   8     8170.12     8351.97    322.62 o 
   6   8   8     5175.44     5335.80    220.06 o 
   7   8   8      767.83     1010.56    119.51 o 
   8   8   8     3914.63     4391.04    191.79 o 
   9   8   8      163.64      193.23     53.91 o 
  10   8   8     1553.19     1722.81    154.48 o 
  11   8   8      745.32      774.96     98.10 o 
  12   8   8       29.15      146.56     62.11 o 
  13   8   8     1415.59      994.70    201.39 o 
  14   8   8        4.15      152.33     93.14 o 
 -14   9   8     1696.56     1587.75    186.03 o 
 -13   9   8     1113.76      726.65    145.86 o 
 -12   9   8     3508.02     3302.33    315.26 o 
 -11   9   8     2955.43     2897.37    313.59 o 
 -10   9   8     5886.63     5568.57    375.96 o 
  -9   9   8    11503.47    12008.47    534.28 o 
  -8   9   8     2625.27     2658.97    228.42 o 
  -7   9   8    13673.07    13553.17   1095.59 o 
  -6   9   8     6382.60     6074.00    373.07 o 
  -5   9   8    14216.61    14155.40    387.36 o 
  -4   9   8       76.06      312.87     62.22 o 
  -3   9   8     7535.58     6930.62    218.17 o 
  -2   9   8       97.59      250.49     51.62 o 
  -1   9   8     1053.03     1266.46     92.25 o 
   0   9   8     3857.61     4223.64    184.09 o 
   1   9   8     4879.91     5472.64    219.82 o 
   2   9   8     1246.66     1419.77     94.67 o 
   3   9   8    20176.00    20902.91    444.72 o 
   4   9   8      498.96      552.37     64.22 o 
   5   9   8     9038.85     9799.97    314.08 o 
   6   9   8     1618.63     1623.13    137.00 o 
   7   9   8    19471.24    19839.94    570.76 o 
   8   9   8     4528.61     4292.85    177.23 o 
   9   9   8     4418.62     4073.95    195.13 o 
  10   9   8     8596.59     8176.78    359.69 o 
  11   9   8     5105.72     5381.05    325.54 o 
  12   9   8     3286.18     3231.09    218.63 o 
  13   9   8     1465.45     1787.87    239.81 o 
  14   9   8     2147.18     2296.26    428.91 o 
 -14  10   8      761.94      701.91    117.16 o 
 -13  10   8      397.25      313.89    104.73 o 
 -12  10   8       70.88       46.31    102.47 o 
 -11  10   8       42.26      240.94     84.59 o 
 -10  10   8      172.46      516.85    142.40 o 
  -9  10   8      130.33      422.21     98.48 o 
  -8  10   8      956.51      816.71    118.39 o 
  -7  10   8      206.07      449.10    111.52 o 
  -6  10   8     5425.30     4568.77    504.63 o 
  -5  10   8      397.64      544.11     97.06 o 
  -4  10   8     1947.68     1709.37    123.30 o 
  -3  10   8     7532.81     6867.13    254.01 o 
  -2  10   8     3748.02     3631.01    152.69 o 
  -1  10   8    14578.64    15118.30    383.92 o 
   0  10   8      172.64      284.76     67.05 o 
   1  10   8    17132.44    16310.79    377.36 o 
   2  10   8       29.67      146.91     64.17 o 
   3  10   8    16458.83    16732.63    371.07 o 
   4  10   8     2321.89     2230.84    118.71 o 
   5  10   8     9920.92     9753.34    342.68 o 
   6  10   8     2705.71     2410.77    161.83 o 
   7  10   8     2219.73     1770.42    186.44 o 
   8  10   8      752.52      511.45     71.93 o 
   9  10   8        9.37       56.33     78.19 o 
  10  10   8      386.40      324.72     84.15 o 
  11  10   8      114.01      100.30     50.10 o 
  12  10   8        3.67      119.31    114.31 o 
  13  10   8      233.26      361.06    121.45 o 
  14  10   8       19.98      -87.66    187.82 o 
 -14  11   8       83.10      228.06    150.27 o 
 -13  11   8      485.49      407.53    107.34 o 
 -12  11   8      241.85      304.46    115.28 o 
 -11  11   8      136.11      223.07    120.82 o 
 -10  11   8        5.77      259.92     72.65 o 
  -9  11   8      168.23      452.60    107.60 o 
  -8  11   8      114.97      -11.15    144.47 o 
  -7  11   8     1300.66     1003.56    173.58 o 
  -6  11   8      905.49      766.38    117.97 o 
  -5  11   8     2716.18     2703.21    181.94 o 
  -4  11   8     8544.61     8625.52    309.27 o 
  -3  11   8     4651.34     4609.13    202.22 o 
  -2  11   8    12190.78    12080.20    318.46 o 
  -1  11   8      562.97      645.05     69.61 o 
   0  11   8    10245.66    10851.75    267.65 o 
   1  11   8       41.49      223.66     62.79 o 
   2  11   8     7804.26     7232.88    203.88 o 
   3  11   8      419.83      426.01     59.56 o 
   4  11   8     5192.30     4938.88    156.50 o 
   5  11   8     2359.81     2300.38    168.77 o 
   6  11   8      853.31      534.59     96.25 o 
   7  11   8     2739.41     2869.43    189.57 o 
   8  11   8        3.26      127.45     62.82 o 
   9  11   8      145.53      259.70     55.43 o 
  10  11   8      131.16      145.28     39.35 o 
  11  11   8        0.29       12.84     91.29 o 
  12  11   8       14.45       82.14     91.10 o 
  13  11   8       38.13      207.00    151.17 o 
  14  11   8       96.84      338.95    311.90 o 
 -14  12   8      265.09      138.71    129.85 o 
 -13  12   8      660.73      765.96    154.05 o 
 -12  12   8      738.79      494.13    131.04 o 
 -11  12   8     2635.53     2621.97    281.12 o 
 -10  12   8     1593.40     1562.71    180.95 o 
  -9  12   8      857.80      988.87    138.89 o 
  -8  12   8     2492.58     3023.75    286.79 o 
  -7  12   8     2144.84     2111.37    207.22 o 
  -6  12   8     2044.11     2113.86    189.80 o 
  -5  12   8     3234.99     3107.31    226.79 o 
  -4  12   8     6532.21     6850.22    341.59 o 
  -3  12   8     1200.55      820.40    136.14 o 
  -2  12   8      608.28      507.11     77.33 o 
  -1  12   8      197.07      243.38     76.10 o 
   0  12   8        8.12      271.43     75.33 o 
   1  12   8      244.54      345.07     59.92 o 
   2  12   8     1060.89     1048.04     92.90 o 
   3  12   8      806.14      736.78     77.19 o 
   4  12   8     1431.48     1717.07    124.02 o 
   5  12   8      246.58      265.18     44.47 o 
   6  12   8     3915.66     3506.96    178.33 o 
   7  12   8     2388.30     2501.38    236.58 o 
   8  12   8     4008.12     3824.31    173.72 o 
   9  12   8     3319.80     3253.75    146.92 o 
  10  12   8     2134.83     2187.07    251.06 o 
  11  12   8     1505.15     1219.91    221.22 o 
  12  12   8     3257.72     3339.84    250.99 o 
  13  12   8      534.28      315.02    217.01 o 
  14  12   8     1190.11     1348.98    240.42 o 
 -14  13   8       68.41      287.75    100.53 o 
 -13  13   8     1146.51      791.09    261.75 o 
 -12  13   8       67.23      205.63    133.81 o 
 -11  13   8       26.38      187.43    146.49 o 
 -10  13   8      626.96      543.75    121.70 o 
  -9  13   8       16.37      125.64     96.66 o 
  -8  13   8       70.21       75.34     95.21 o 
  -7  13   8      192.24      253.95    109.65 o 
  -6  13   8      746.09      576.18    145.95 o 
  -5  13   8     1196.18     1211.57    162.94 o 
  -4  13   8        4.63      198.46     93.42 o 
  -3  13   8      230.22      291.36     73.26 o 
  -2  13   8     3158.10     3204.32    160.18 o 
  -1  13   8        6.12      146.01     63.14 o 
   0  13   8     4184.06     3579.25    164.03 o 
   1  13   8      664.38      594.32     78.01 o 
   2  13   8     5085.16     4829.32    168.26 o 
   3  13   8     1084.21     1042.84    101.98 o 
   4  13   8     5896.21     5652.12    204.52 o 
   5  13   8       21.40       53.20     55.31 o 
   6  13   8     2457.55     2577.08    153.80 o 
   7  13   8      634.05      339.83     57.58 o 
   8  13   8        2.41      116.66     78.13 o 
   9  13   8       59.13      149.58    135.33 o 
  10  13   8       14.07      178.68    120.24 o 
  11  13   8      498.76      211.92    103.58 o 
  12  13   8        1.23      -51.62    143.76 o 
  13  13   8        3.01      -41.99    104.59 o 
 -13  14   8      303.53      528.85    125.51 o 
 -12  14   8      362.07      483.00    101.00 o 
 -11  14   8      136.35      272.12    120.23 o 
 -10  14   8      156.84      219.51     95.51 o 
  -9  14   8      985.07      825.06    169.21 o 
  -8  14   8       14.54      124.97    113.68 o 
  -7  14   8        5.69      203.40     79.83 o 
  -6  14   8      126.38      325.13    113.35 o 
  -5  14   8        1.41       58.89     87.58 o 
  -4  14   8      167.25      212.05     91.21 o 
  -3  14   8      209.49      203.28     74.84 o 
  -2  14   8      790.63      975.64    108.57 o 
  -1  14   8     1764.50     1856.94    151.43 o 
   0  14   8     1022.71      873.52     87.69 o 
   1  14   8      832.22     1115.27     99.84 o 
   2  14   8      886.42     1144.04     97.79 o 
   3  14   8     4355.13     3988.78    175.87 o 
   4  14   8       59.77      203.45     98.78 o 
   5  14   8     2515.42     2598.05    107.03 o 
   6  14   8       55.60      148.26     66.89 o 
   7  14   8      206.59      137.81     56.15 o 
   8  14   8      148.87      185.89     58.11 o 
   9  14   8      169.42      153.20    210.09 o 
  10  14   8     1495.94     1599.58    241.29 o 
  11  14   8      147.08      187.92    102.49 o 
  12  14   8      133.91      364.05    129.34 o 
  13  14   8       92.40      172.33    131.13 o 
 -13  15   8      255.12      343.73    114.92 o 
 -12  15   8       77.51      220.39    148.72 o 
 -11  15   8      149.05      194.44    133.55 o 
 -10  15   8      422.29      492.50    102.01 o 
  -9  15   8      217.29      408.69    126.02 o 
  -8  15   8      260.42      396.20     86.13 o 
  -7  15   8      177.91      380.94    117.76 o 
  -6  15   8     3474.05     3481.14    273.04 o 
  -5  15   8      468.42      384.74     84.72 o 
  -4  15   8     9635.19     9712.53    391.54 o 
  -3  15   8      147.73      211.49     65.82 o 
  -2  15   8     5624.95     4931.28    224.71 o 
  -1  15   8      100.46      102.07     70.14 o 
   0  15   8     9705.26     8534.79    502.90 o 
   1  15   8        5.05       87.55     64.83 o 
   2  15   8     4936.46     4345.18    176.70 o 
   3  15   8      127.23      216.37     55.53 o 
   4  15   8     3188.64     2885.26    126.72 o 
   5  15   8       11.53       99.84     37.02 o 
   6  15   8      263.16      213.02     55.36 o 
   7  15   8      475.93      345.34     70.80 o 
   8  15   8     1608.37     1273.64    134.97 o 
   9  15   8      413.79      177.82    124.20 o 
  10  15   8      151.71      167.81    204.60 o 
  11  15   8     1066.13      883.88    215.13 o 
  12  15   8        0.51      222.25    160.05 o 
  13  15   8     1458.71     1710.54    315.57 o 
 -13  16   8      230.56      239.38     99.67 o 
 -12  16   8      520.37      455.93    108.02 o 
 -11  16   8      924.92      945.71    175.73 o 
 -10  16   8      902.88      721.39    145.50 o 
  -9  16   8     1301.20     1372.52    212.49 o 
  -8  16   8     1465.83      926.20    171.77 o 
  -7  16   8     1239.17     1419.14    160.30 o 
  -6  16   8      623.81      493.18    126.43 o 
  -5  16   8      485.46      452.77    111.09 o 
  -4  16   8      751.27      910.51    126.85 o 
  -3  16   8      233.19      220.15     66.42 o 
  -2  16   8       17.32      158.12     82.83 o 
  -1  16   8      492.10      523.79     77.35 o 
   0  16   8      442.15      522.06     76.24 o 
   1  16   8      221.08      254.29     49.22 o 
   2  16   8      966.68      954.20    114.05 o 
   3  16   8       51.45      224.88     56.00 o 
   4  16   8     1725.35     1593.07    127.62 o 
   5  16   8       24.03      111.79     47.23 o 
   6  16   8     1506.49     1391.93    142.95 o 
   7  16   8        2.67      153.54     53.67 o 
   8  16   8     2105.10     2257.84    229.70 o 
   9  16   8       37.15      197.87    108.38 o 
  10  16   8     1354.36     1200.47    256.76 o 
  11  16   8      599.41      496.85    110.32 o 
  12  16   8      681.48      626.89    160.20 o 
  13  16   8      841.36     1086.39    234.61 o 
 -12  17   8     1063.81     1258.01    175.45 o 
 -11  17   8      967.96      887.88    172.71 o 
 -10  17   8     1758.44     2229.48    280.03 o 
  -9  17   8      838.26      616.18    102.56 o 
  -8  17   8     1591.75     1954.53    264.97 o 
  -7  17   8     2814.37     2922.26    260.33 o 
  -6  17   8       16.69      170.15    178.08 o 
  -5  17   8     2329.29     2718.10    257.40 o 
  -4  17   8       10.34       79.11     96.55 o 
  -3  17   8     1119.85      888.79    139.18 o 
  -2  17   8      398.75      392.73     63.06 o 
  -1  17   8      955.32      828.89    106.84 o 
   0  17   8      297.80      389.64     64.76 o 
   1  17   8      186.88      214.71     52.99 o 
   2  17   8      383.31      409.32     68.42 o 
   3  17   8     2281.35     2339.63    134.94 o 
   4  17   8       96.22      108.43     72.86 o 
   5  17   8     4153.84     4675.31    348.85 o 
   6  17   8        4.80      112.71    107.68 o 
   7  17   8     2077.87     2132.19    165.61 o 
   8  17   8      154.72      294.57    107.01 o 
   9  17   8     4214.00     5089.36    492.61 o 
  10  17   8      251.84      469.78    152.49 o 
  11  17   8      809.52      674.98    193.07 o 
  12  17   8     1027.04      976.05    191.99 o 
 -12  18   8      149.56      279.20    123.31 o 
 -11  18   8       98.33      234.10    102.91 o 
 -10  18   8      305.25      291.55    123.50 o 
  -9  18   8       47.69      364.76    107.70 o 
  -8  18   8      253.18      235.72     98.11 o 
  -7  18   8      628.81      414.15     88.66 o 
  -6  18   8      441.24      615.43    197.74 o 
  -5  18   8     8715.32     9070.27    448.30 o 
  -4  18   8     1138.06      806.46    121.29 o 
  -3  18   8    10794.25    10094.89    390.51 o 
  -2  18   8     1386.64     1486.67    146.75 o 
  -1  18   8    16179.75    16723.82    541.71 o 
   0  18   8     1900.04     1562.51    174.58 o 
   1  18   8    12432.24    13336.42    396.81 o 
   2  18   8       51.44      134.05     49.06 o 
   3  18   8    10025.94     9681.43    330.02 o 
   4  18   8      472.60      384.36     62.04 o 
   5  18   8     2757.97     3039.05    153.88 o 
   6  18   8      327.17      292.39     63.91 o 
   7  18   8     1162.40     1014.30    137.92 o 
   8  18   8      675.10      621.30    197.23 o 
   9  18   8      706.79      290.90    199.86 o 
  10  18   8       25.98      312.54    153.50 o 
  11  18   8       32.93      173.93    192.11 o 
  12  18   8      172.95      231.85    127.39 o 
 -12  19   8     1278.60     1304.26    177.77 o 
 -11  19   8      489.02      566.90    142.65 o 
 -10  19   8     3075.75     3319.06    303.07 o 
  -9  19   8     2143.17     2053.09    220.78 o 
  -8  19   8     2083.99     2466.53    254.06 o 
  -7  19   8     2963.16     2902.71    276.38 o 
  -6  19   8      896.04      669.76    129.53 o 
  -5  19   8     5761.43     5555.20    404.49 o 
  -4  19   8       12.81      261.08    101.76 o 
  -3  19   8     2814.89     2916.53    208.77 o 
  -2  19   8      589.73      697.85    106.27 o 
  -1  19   8     2599.30     2573.53    214.82 o 
   0  19   8     1294.33     1083.50    163.38 o 
   1  19   8      477.74      649.53    105.09 o 
   2  19   8     2272.70     2470.58    181.35 o 
   3  19   8      740.91      700.76     92.24 o 
   4  19   8       78.16      176.95     48.22 o 
   5  19   8     3010.92     3288.56    166.23 o 
   6  19   8      176.58      227.28     51.37 o 
   7  19   8     4552.54     4307.12    335.14 o 
   8  19   8      233.84      296.02    130.47 o 
   9  19   8     4484.28     5309.96    468.68 o 
  10  19   8      657.27      634.48    252.83 o 
  11  19   8     2562.45     2402.72    337.31 o 
 -11  20   8     2261.44     2234.23    240.67 o 
 -10  20   8     1331.81     1311.13    211.34 o 
  -9  20   8     2759.01     2811.28    276.28 o 
  -8  20   8     3403.22     3255.56    256.43 o 
  -7  20   8     2168.96     2464.38    232.46 o 
  -6  20   8     6345.27     6924.42    350.64 o 
  -5  20   8      256.41      381.75    259.28 o 
  -4  20   8     3968.59     4248.44    320.55 o 
  -3  20   8       26.18      160.24     74.68 o 
  -2  20   8     2486.09     2769.91    188.08 o 
  -1  20   8     1694.73     1807.27    174.06 o 
   0  20   8       10.87      163.81    127.62 o 
   1  20   8     3534.32     2645.05    276.90 o 
   2  20   8     1012.58      952.60    131.12 o 
   3  20   8     3025.65     2787.34    164.74 o 
   4  20   8     4564.81     4994.67    232.55 o 
   5  20   8     1092.87      957.49    127.47 o 
   6  20   8     4789.94     4707.75    281.64 o 
   7  20   8       60.85      326.67     80.46 o 
   8  20   8     4304.24     4106.12    439.41 o 
   9  20   8      218.82      344.35    205.90 o 
  10  20   8     3036.68     3638.39    462.99 o 
  11  20   8     1484.17     1982.28    596.26 o 
 -11  21   8      320.82      402.57    116.30 o 
 -10  21   8       16.73      205.20    112.95 o 
  -9  21   8       42.62      252.69    123.27 o 
  -8  21   8        3.76      343.69    132.19 o 
  -7  21   8     1287.47     1592.18    225.73 o 
  -6  21   8     1042.74      880.39    282.49 o 
  -5  21   8     2419.50     3187.67    326.58 o 
  -4  21   8     5209.74     6094.17    428.56 o 
  -3  21   8     3092.60     3300.10    300.08 o 
  -2  21   8     8296.90     8863.78    386.07 o 
  -1  21   8     2040.74     2383.49    185.60 o 
   0  21   8    13559.07    14445.57    501.31 o 
   1  21   8      509.31      348.05     64.30 o 
   2  21   8    16092.65    16158.87    701.65 o 
   3  21   8       29.14      125.52     45.39 o 
   4  21   8    13754.24    14802.49    411.42 o 
   5  21   8      260.96      124.64     67.16 o 
   6  21   8     4797.25     5003.56    394.25 o 
   7  21   8     1050.28      986.53    282.63 o 
   8  21   8     2776.83     2825.29    375.91 o 
   9  21   8      279.10      -34.46    185.20 o 
  10  21   8       14.37      194.02    199.71 o 
 -10  22   8     1451.28     1342.31    177.10 o 
  -9  22   8     3404.81     3367.33    290.29 o 
  -8  22   8     2142.16     1806.38    297.50 o 
  -7  22   8     1150.21      796.90    182.36 o 
  -6  22   8     5811.20     5577.66    351.66 o 
  -5  22   8      601.90      541.57    112.51 o 
  -4  22   8     5206.49     5071.82    355.91 o 
  -3  22   8      869.70     1002.63    159.97 o 
  -2  22   8     3804.90     3761.45    304.34 o 
  -1  22   8     1395.65     1269.42    136.57 o 
   0  22   8     1355.36     1105.72    224.06 o 
   1  22   8     3194.21     3380.98    272.71 o 
   2  22   8      204.65      319.53    174.33 o 
   3  22   8     1355.42     1619.30    168.86 o 
   4  22   8     2777.89     3215.03    218.29 o 
   5  22   8      578.09      660.72    132.28 o 
   6  22   8     5287.60     5746.93    376.57 o 
   7  22   8        8.44      393.34    238.31 o 
   8  22   8     5518.05     5805.40    549.82 o 
   9  22   8      515.14      488.84    137.19 o 
  10  22   8     3447.10     3343.39    488.73 o 
  -9  23   8     1165.99     1058.37    184.77 o 
  -8  23   8     2690.22     2956.54    273.48 o 
  -7  23   8     2762.74     2813.75    253.54 o 
  -6  23   8      756.26      582.68    150.19 o 
  -5  23   8     4354.07     4527.77    311.03 o 
  -4  23   8        3.74      157.81    132.04 o 
  -3  23   8     4690.29     5476.72    362.27 o 
  -2  23   8      988.93     1017.39    218.88 o 
  -1  23   8     2155.68     1988.44    230.00 o 
   0  23   8     2675.90     2392.67    237.48 o 
   1  23   8      302.76      310.17     66.63 o 
   2  23   8     1703.80     1737.84    180.28 o 
   3  23   8      662.15      607.66    117.15 o 
   4  23   8     2122.28     2290.31    215.41 o 
   5  23   8     2417.92     2442.33    175.78 o 
   6  23   8      139.67      107.28    209.42 o 
   7  23   8     4773.18     4697.56    535.50 o 
   8  23   8        4.53      130.41    155.18 o
[truncated: 102,352 more chars]
